# Supplementary material for: Towards a more accurate annotation of tyrosine-based site-specific recombinases in bacterial genomes
Source: Mob DNA. 2012 Apr 13;3:6. doi: 10.1186/1759-8753-3-6 (PMC3414803; doi:10.1186/1759-8753-3-6)
Supplement: Additional file 1 — Spreadsheet containing the supplementary data in the different sheets. Sheet TBSSR_plasmid_S1_ Table S1. Number of TBSSR genes in plasmid genomes in ACLAME version 0.4. BP: base pairs. Sheet Famints_S2 Table S2. TBSSR family (Famint) composition. Sheet BIM_ S3 Table S3. Identified BIM elements and associated NCBI Protein Clusters. SMC domain protein: predicted function of the second protein encoded by the element. Sheet RIT_S4 Table S4. Distribution of various RIT types among bacterial strains and composition of RIT types in terms of NCBI Protein Clusters. CDS distance is the distance in base pairs between the RitA and RitB (A-B) and RitB and RitC (B-C). Sheet Tn6049_RIT_S5 Table S5. Tn6049 related transposons in terms of NCBI Protein Cluster composition, some of which with an insertion of a RIT2 element. (XLS 256 kb). [file 1759-8753-3-6-S1.XLS]

## Sheet: TBSSR_plasmid_S1
Number of copies	Plasmid	Host	Size in BP
32	MGE: mge:823 - pHG1	Ralstonia eutropha H16	452156
17	MGE: mge:805 - 2	Azoarcus sp. EbN1	223670
10	MGE: mge:574 - pNGR234a	Rhizobium sp. NGR234	536165
9	MGE: mge:607 - pSymA	Sinorhizobium meliloti	1354226
9	MGE: mge:814 - pRHL1	Rhodococcus sp. RHA1	1123075
8	MGE: mge:1034 - pRL10	Rhizobium leguminosarum bv. viciae 3841	488135
8	MGE: mge:464 - pMLa	Mesorhizobium loti MAFF303099	351911
7	pMOL30	Ralstonia metallidurans CH34	233755
6	MGE: mge:1938 - pACRY01	Acidiphilium cryptum JF-5	203589
6	MGE: mge:1972 - pBVIE02	Burkholderia vietnamiensis G4	265616
6	MGE: mge:579 - pBD2	Rhodococcus erythropolis	210205
6	MGE: mge:762 - pRHL2	Rhodococcus sp. RHA1	442536
6	MGE: mge:773 - pREL1	Rhodococcus erythropolis PR4	271577
5	MGE: mge:1020 - pE33L466	Bacillus cereus E33L	466370
5	MGE: mge:1814 - pMAQU02	Marinobacter aquaeolei VT8	213290
5	MGE: mge:1901 - pSMED02	Sinorhizobium medicae WSM419	1245408
5	MGE: mge:741 - pRL11	Rhizobium leguminosarum bv. viciae 3841	684202
5	MGE: mge:896 - pCAR3	Sphingomonas sp. KA1	254797
5	MGE: mge:978 - pRL7	Rhizobium leguminosarum bv. viciae 3841	151564
4	MGE: mge:1042 - 1	Mesorhizobium sp. BNC1	343931
4	MGE: mge:1069 - pBc10987	Bacillus cereus ATCC 10987	208369
4	MGE: mge:1094 mega-plasmid	Silicibacter sp. TM1040	821788
4	MGE: mge:1808 - pNOCA01	Nocardioides sp. JS614	307814
4	MGE: mge:656 - SCP1	Streptomyces coelicolor	356023
4	MGE: mge:811 - 2 pMOL28	Ralstonia metallidurans CH34	171459
4	MGE: mge:947 - pNF1	Nocardia farcinica IFM 10152	184026

## Sheet: Famints_S2
Famint (Cluster ID)	Protein ID		MGE ID-name	Host
0	YP_001143574	none	IntGAeSa3872	Aeromonas salmonicida subsp. salmonicida A449
0	ZP_01614768	none	IntGAlterBTW7_5491	Alteromonadales bacterium TW-7
0	YP_002126381	none	IntGAltmac_9498	Alteromonas macleodii 'Deep ecotype'
0	YP_002801161	none	IntGAzovin_3453	Azotobacter vinelandii DJ
0	ZP_01089574	none	IntGBlasMar_27952	Blastopirellula marina DSM 3645
0	YP_774290	none	IntGBuram_2400	Burkholderia ambifaria AMMD
0	YP_621628	none	IntGBurcenHI24_2264	Burkholderia cenocepacia AU 1054
0	ZP_04940876	none	IntGBurcenPC184_02356	Burkholderia cenocepacia PC184
0	ZP_04945078	none	IntGBurdo_00957	Burkholderia dolosa AUO158
0	YP_441483	none	IntGBurfreE264_I0928	Burkholderia thailandensis E264
0	YP_001120285	none	IntGBurkviet_2451	Burkholderia vietnamiensis G4
0	YP_332701	none	IntGBurpseP_1183	Burkholderia pseudomallei 1710b
0	ZP_04887927	none	IntGBurpseu1655_3064	Burkholderia pseudomallei 1655
0	YP_001118272	none	IntGBurviet_425	Burkholderia vietnamiensis G4
0	NP_900321	none	IntGChroV_0651	Chromobacterium violaceum ATCC 12472
0	YP_001455452	none	IntGCitKO_03944	Citrobacter koseri ATCC BAA-895
0	YP_269617	none	IntGColwp34H_2917	Colwellia psychrerythraea 34H
0	YP_010746	none	IntGDesvul_1527	Desulfovibrio vulgaris str. Hildenborough
0	NP_417111	none	IntGEc_CP4-57	Escherichia coli str. K-12
0	CAC39282	none	IntGEc4797_STEC	Escherichia coli 4797/97
0	YP_672358	none	IntGEc536__4521	Escherichia coli 536
0	YP_671637	none	IntGEc536_3765	Escherichia coli 536
0	ZP_02999712	none	IntGEc53638_1604	Escherichia coli 53638
0	YP_001724057	none	IntGEcB_921	Escherichia coli ATCC 8739
0	ZP_03029625	none	IntGEcB7_2722	Escherichia coli B7A
0	NP_756353	none	IntGEcCFT_4491	Escherichia coli CFT073
0	YP_001463940	none	IntGEcE24_2905	Escherichia coli E24377A
0	YP_001457101	none	IntGEcHS_A0329	Escherichia coli HS
0	YP_001177816	none	IntGEnt638_3101	Enterobacter sp. 638
0	YP_001436750	none	IntGEnterSA_00630	Cronobacter sakazakii ATCC BAA-894
0	YP_050841	none	IntGErwc_2750	Pectobacterium atrosepticum SCRI1043
0	YP_051550	none	IntGErwcar_3460	Pectobacterium atrosepticum SCRI1043
0	YP_459807	none	IntGEryli_14590	Erythrobacter litoralis HTCC2594
0	YP_458887	none	IntGEryli_9990	Erythrobacter litoralis HTCC2594
0	YP_048945	none	IntGEwiC1043_0835	Pectobacterium atrosepticum SCRI1043
0	ZP_01223515	none	IntGGB2207_09696	gamma proteobacterium HTCC2207
0	YP_002140046	none	IntGGeobe_2607	Geobacter bemidjiensis Bem
0	YP_001953338	none	IntGGeoLov_1497	Geobacter lovleyi SZ
0	ZP_01784448	none	IntGHaeIn22_06520	Haemophilus influenzae 22.1-21
0	ZP_01788981	none	IntGHaeIn3655_3436	Haemophilus influenzae 3655
0	ZP_00156144	none	IntGHaeInR28_1591	Haemophilus influenzae R2866
0	YP_719549	none	IntGHaeSo_1337	Haemophilus somnus 129PT
0	YP_719637	none	IntGHaeSo_1425	Haemophilus somnus 129PT
0	YP_248954	none	IntGHin86_1480	Haemophilus influenzae 86-028NP
0	ZP_01042465	none	IntGIdiob145_1767	Idiomarina baltica OS145
0	YP_156036	none	IntGIdiolL2TR_1654	Idiomarina loihiensis L2TR
0	YP_001336579	none	IntGKlePN_02943	Klebsiella pneumoniae
0	EAY56570	none	IntGLeptosp_217	Leptospirillum rubarum
0	ZP_01002803	none	IntGLovesSKA53_02246	Loktanella vestfoldensis SKA53
0		none	IntGManHA_1235
0	ZP_04979124	none	IntGManHA_2652	Mannheimia haemolytica PHL213
0		none	IntGmarineMeta_991
0	YP_001020283	none	IntGMetPet_1087	Methylibium petroleiphilum PM1
0	YP_747345	none	IntGNeut_1125	Nitrosomonas eutropha C91
0	YP_748674	none	IntGNeut_2505	Nitrosomonas eutropha C91
0	YP_357234	none	IntGPelcar_1813	Pelobacter carbinolicus DSM 2380
0	YP_901965	none	IntGPelPro_2300	Pelobacter propionicus DSM 2379
0	NP_931626	none	IntGPholum_4460	Photorhabdus luminescens subsp. laumondii TTO1
0	NP_927495	none	IntGPholum_plu0125	Photorhabdus luminescens subsp. laumondii TTO1
0	YP_941700	none	IntGPing37_0234	Psychromonas ingrahamii 37
0	YP_942997	none	IntGPing37_1601	Psychromonas ingrahamii 37
0	YP_943793	none	IntGPing37_2463	Psychromonas ingrahamii 37
0	YP_943821	none	IntGPing37_2496	Psychromonas ingrahamii 37
0	YP_346479	none	IntGPseudflPFO1_0747	Pseudomonas fluorescens Pf0-1
0	YP_001186685	none	IntGPseudmed_1188	Pseudomonas mendocina ymp
0	YP_001269909	none	IntGPseudpF1_4605	Pseudomonas putida F1
0	YP_001666927	none	IntGPseudPu_5223	Pseudomonas putida GB-1
0	YP_001751196	none	IntGPseudpu_975	Pseudomonas putida W619
0	YP_001670962	none	IntGPseudputGB1_1164	Pseudomonas putida GB-1
0	YP_001170808	none	IntGPseudst_259	Pseudomonas stutzeri A1501
0	NP_793168	none	IntGPseudsy_3385	Pseudomonas syringae pv. tomato str. DC3000
0	NP_795075	none	IntGPseudsyn_5344	Pseudomonas syringae pv. tomato str. DC3000
0	YP_296571	none	IntGRaleut_A2365	Ralstonia eutropha JMP134
0	ZP_00942828	none	IntGRalSo_04434	Ralstonia solanacearum UW551
0	NP_519089	none	IntGRalSoGMI_0968	Ralstonia solanacearum GMI1000
0	YP_522619	none	IntGRhoFer_1354	Rhodoferax ferrireducens T118
0	YP_682505	none	IntGRosden_2228	Roseobacter denitrificans OCh 114
0	YP_528215	none	IntGSacde_2743	Saccharophagus degradans 2-40
0	NP_806358	none	IntGSaEnty_2647	Salmonella enterica subsp. enterica serovar Typhi str. Ty2
0	YP_001589593	none	IntGSalPAB_03412	Salmonella enterica Paratyphi B str. SPB7
0	YP_001569322	none	IntGSeAz_0233	Salmonella enterica subsp. arizonae
0	YP_001480111	none	IntGSerrpro_3887	Serratia proteamaculans 568
0	NP_461667	none	IntGSeTmFel_2740	Salmonella enterica Typhimurium str. LT2
0	NP_708738	none	IntGShb227_2134	Shigella flexneri 2a str. 301
0	YP_001882951	none	IntGShboB_0472	Shigella boydii CDC 3083-94
0	YP_869430	none	IntGShew_ANA3_1791	Shewanella sp. ANA-3
0	YP_870585	none	IntGShewANA3_2953	Shewanella sp. ANA-3
0	YP_001093396	none	IntGShewlPV4_1267	Shewanella loihica PV-4
0	NP_717087	none	IntGShewMR-1_1471	Shewanella oneidensis MR-1
0	YP_733819	none	IntGShewMR-4_1686	Shewanella sp. MR-4
0	YP_737811	none	IntGShewMR-7_1761	Shewanella sp. MR-7
0	YP_738896	none	IntGShewMR-7_2855	Shewanella sp. MR-7
0	YP_734905	none	IntGShewMR4-2777	Shewanella sp. MR-4
0	YP_001501143	none	IntGShewpea_1281	Shewanella pealeana ATCC 700345
0	NP_708468	none	IntGShf301_2680	Shigella flexneri 2a str. 301
0		none	IntGShiBo_2841
0		none	IntGShiBo227_2138
0	YP_690233	none	IntGShiF_2851	Shigella flexneri 5 str. 8401
0	YP_691185	none	IntGShiF_3870	Shigella flexneri 5 str. 8401
0	NP_709437	none	IntGShiF2a_3698	Shigella flexneri 2a str. 301
0	YP_001879477	none	IntGShigbBS512_3841	Shigella boydii CDC 3083-94
0	YP_312525	none	IntGShiSO_3744	Shigella sonnei Ss046
0	ZP_01304286	none	IntGSph_12085	Sphingomonas sp. SKA58
0	YP_001261168	none	IntGSphwit_0662	Sphingomonas wittichii RW1
0	YP_315831	none	IntGThioden_2073	Thiobacillus denitrificans ATCC 25259
0	ZP_04921616	none	IntGV25X_499	Vibrio sp. Ex25
0	ZP_01947904	none	IntGVc1587_1986	V. cholerae 1587
0	ZP_04918510	none	IntGVc51_1181	V. cholerae V51
0		none	IntGVc51_2057	V. cholerae V51
0	ZP_01980667	none	IntGVc623-39_1986	V. cholerae 623-39
0	ZP_04960268	none	IntGVcAM19226_1660	V. cholerae AM19226
0	ZP_05237334	none	IntGVcMO10_0309	V. cholerae MO10
0	ZP_05238224	none	IntGVcMO10_1929	V. cholerae MO10
0	ZP_01977207	none	IntGVcMZO-2_0823	V. cholerae MZO-2
0	ZP_01956059	none	IntGVcMZO-3_0496	V. cholerae MZO-3
0	ZP_01955549	none	IntGVcMZO-3_0965	V. cholerae MZO-3
0	ZP_01956940	none	IntGVcMZO-3_1750	V. cholerae MZO-3
0	NP_230167	none	IntGVcN16961_0516	V. cholerae N16961
0	NP_230494	none	IntGVcN16961_0847	V. cholerae N16961
0	NP_231394	none	IntGVcN16961_1758	V. cholerae N16961
0	ZP_04915999	none	IntGVcRC385_2048	Vibrio cholerae RC385
0	ZP_04918533	none	IntGVcV51_184	V. cholerae V51
0	ZP_04922053	none	IntGVEx25_899	Vibrio sp. Ex25
0	YP_206506	none	IntGVFES_0548	Vibrio fischeri ES114
0	YP_001444340	none	IntGVhBAA_1122	V. harveyi ATCC BAA-1116
0	YP_001444823	none	IntGVhBAA_1627	V. harveyi ATCC BAA-1116
0	ZP_01985110	none	IntGVhHY01_00763	V. harveyi HYO1
0	ZP_01986173	none	IntGVhHY01_2023	Vibrio harveyi HY01
0	ZP_01065091	none	IntGVMED222_15534	Vibrio sp. MED222
0	ZP_01990695	none	IntGVpAQ_2450	V. parahaemolyticus AQ3810
0	ZP_01990396	none	IntGVpAQ_2546	Vibrio parahaemolyticus AQ3810
0	ZP_01992209	none	IntGVpAQ_5467	Vibrio parahaemolyticus AQ3810
0	NP_797456	none	IntGVpRIMD_1077	V. parahaemolyticus RIMD 2210633
0	ZP_00990392	none	IntGVsp12B01_4993	Vibrio splendidus 12B01
0	NP_933353	none	IntGVvYJ016_0560	V. vulnificus YJO16
0	NP_935055	none	IntGVvYJ016_2262	V. vulnificus YJO16
0	NP_933610	none	IntGVvYJ016_817	Vibrio vulnificus YJ016
0	YP_001418330	none	IntGXanau_3444	Xanthobacter autotrophicus Py2
0		none	IntGXanCa_2217
0	YP_001417134	none	IntGXaut_2233	Xanthobacter autotrophicus Py2
0	ZP_04628179	none	IntGYberA_1218	Yersinia bercovieri ATCC 43970
0	ZP_04638950	none	IntGYeMol_1570	Yersinia mollaretii ATCC 43969
0	ZP_04640595	none	IntGYemol_696	Yersinia mollaretii ATCC 43969
0	ZP_04640222	none	IntGYeMolA_274	Yersinia mollaretii ATCC 43969
0	YP_001005326	none	IntGYen8081_0993	Yersinia enterocolitica 8081
0	ZP_04634676	none	IntGYfre_1812	Yersinia frederiksenii ATCC 33641
0	ZP_04631567	none	IntGYfre_2390	Yersinia frederiksenii ATCC 33641
0	ZP_04632356	none	IntGYfre_2639	Yersinia frederiksenii ATCC 33641
0	ZP_04637439	none	IntGYintA_01001783	Yersinia intermedia ATCC 29909
0	ZP_04635151	none	IntGYintA_0807	Yersinia intermedia ATCC 29909
0	YP_002345935	none	IntGYpCO_0887	Yersinia pestis CO92
0	YP_002346142	none	IntGYPCO92_1098	Yersinia pestis CO92
0	NP_670380	none	IntGYpKIM_3081	Yersinia pestis KIM 10
0	protein:plasmid:116473	family:plasmid:226	mge:870 - NAH7 (plasmid); TnpI	Pseudomonas putida
0	protein:plasmid:129623	family:plasmid:226	mge:922 - pND6-1 (plasmid);	Pseudomonas sp. ND6
0	protein:plasmid:129650	family:plasmid:226	mge:922 - pND6-1 (plasmid);	Pseudomonas sp. ND6
0	protein:plasmid:129734	family:plasmid:226	mge:865 - 1 (plasmid); CP4-like	Jannaschia sp. CCS1
0	protein:plasmid:144932	family:plasmid:226	mge:1970 - pMTH1 (plasmid); P4	Paracoccus methylutens
0	protein:plasmid:149061	family:plasmid:226	mge:850 - F (plasmid);	Sphingopyxis alaskensis RB2256
0	protein:plasmid:153086	family:plasmid:226	mge:1991 - pSWIT02 (plasmid);	Sphingomonas wittichii RW1
0	protein:plasmid:20470	family:plasmid:226	mge:561 - pDTG1 (plasmid);	Pseudomonas putida
0	protein:plasmid:20623	family:plasmid:226	mge:563 - pCAR1 (plasmid);	Pseudomonas resinovorans
0	protein:proph:159293	family:proph:2	prophinder:42924	Sodalis glossinidius str. 'morsitans'
0	protein:proph:159832	family:proph:2	prophinder:46093	Desulfovibrio vulgaris subsp. vulgaris str. Hildenborough
0	protein:proph:161737	family:proph:2	prophinder:45458	Ralstonia eutropha JMP134
0	protein:proph:161813	family:proph:2	prophinder:42851	Nitrobacter hamburgensis X14
0	protein:proph:162247	family:proph:2	prophinder:43483	Xanthomonas campestris pv. vesicatoria str. 85-10
0	protein:proph:162636	family:proph:2	prophinder:46434	Vibrio vulnificus CMCP6
0	protein:proph:163616	family:proph:2	prophinder:45449	Campylobacter curvus 525.92
0	protein:proph:164160	family:proph:2	prophinder:46053	Xylella fastidiosa Temecula1
0	protein:proph:169080	family:proph:2	prophinder:44068	Shigella boydii Sb227
0	protein:proph:169182	family:proph:2	prophinder:45386	Photobacterium profundum SS9
0	protein:proph:170202	family:proph:2	prophinder:46721	Erythrobacter litoralis HTCC2594
0	protein:proph:170535	family:proph:2	prophinder:45532	Salmonella enterica subsp. enterica serovar Paratyphi A str. ATCC 9150
0	protein:proph:171938	family:proph:2	prophinder:47461	Gluconacetobacter diazotrophicus PAl 5
0	protein:proph:171964	family:proph:2	prophinder:42783	Psychromonas ingrahamii 37
0	protein:proph:174662	family:proph:2	prophinder:46248	Burkholderia pseudomallei K96243
0	protein:proph:175016	family:proph:2	prophinder:45431	Salmonella enterica subsp. enterica serovar Typhi str. Ty2
0	protein:proph:175315	family:proph:2	prophinder:42980	Marinobacter aquaeolei VT8
0	protein:proph:176734	family:proph:2	prophinder:43590	Escherichia coli APEC O1
0	protein:proph:176890	family:proph:2	prophinder:43598	Escherichia coli APEC O1
0	protein:proph:178649	family:proph:2	prophinder:47395	Bartonella tribocorum CIP 105476
0	protein:proph:178843	family:proph:2	prophinder:47406	Bartonella tribocorum CIP 105476
0	protein:proph:178932	family:proph:2	prophinder:47416	Bartonella tribocorum CIP 105476
0	protein:proph:178943	family:proph:2	prophinder:47421	Bartonella tribocorum CIP 105476
0	protein:proph:179202	family:proph:2	prophinder:44799	Enterobacter sp. 638
0	protein:proph:179317	family:proph:2	prophinder:44809	Enterobacter sp. 638
0	protein:proph:180074	family:proph:2	prophinder:43907	Burkholderia pseudomallei 668
0	protein:proph:181114	family:proph:2	prophinder:43023	Escherichia coli UTI89
0	protein:proph:181292	family:proph:2	prophinder:43540	Shigella sonnei Ss046
0	protein:proph:181812	family:proph:2	prophinder:43496	Acinetobacter baumannii ATCC 17978
0	protein:proph:181842	family:proph:2	prophinder:43499	Acinetobacter baumannii ATCC 17978
0	protein:proph:181926	family:proph:2	prophinder:46184	Nitrobacter winogradskyi Nb-255
0	protein:proph:183417	family:proph:2	prophinder:44919	Haemophilus somnus 129PT
0	protein:proph:183946	family:proph:2	prophinder:43170	Shewanella sp. W3-18-1
0	protein:proph:184029	family:proph:2	prophinder:44671	Ralstonia solanacearum GMI1000
0	protein:proph:184294	family:proph:2	prophinder:43145	Pseudomonas mendocina ymp
0	protein:proph:184406	family:proph:2	prophinder:45177	Pseudomonas syringae pv. phaseolicola 1448A
0	protein:proph:184508	family:proph:2	prophinder:46542	Vibrio vulnificus YJ016
0	protein:proph:184923	family:proph:2	prophinder:45968	Enterobacter sakazakii ATCC BAA-894
0	protein:vir:103797	family:vir:2	mge:1645 - BcepC6B (virus);	Burkholderia cepacia
0	protein:vir:104430	family:vir:2	mge:1471 - 86 (virus);	Escherichia coli
0	protein:vir:105373	family:vir:2	mge:1556 - Sf6 (virus);	Shigella flexneri
0	protein:vir:105597	family:vir:2	mge:1540 - F116 (virus);	Pseudomonas aeruginosa
0	protein:vir:129	family:vir:2	mge:5 - HK620 (virus);	Escherichia coli
0	protein:vir:507	family:vir:2	mge:12 - P4 (virus);	Escherichia coli
0	protein:vir:5104	family:vir:2	mge:114 - PBC5 (virus);	Sinorhizobium meliloti
0	protein:vir:7344	family:vir:2	mge:143 - epsilon15 (virus);	Salmonella enterica
0	protein:vir:79543	family:vir:2	mge:1871 - cdtI (virus)	Escherichia coli
0	protein:vir:95349	family:vir:2	mge:1564 - phiV10 (virus);	Escherichia coli O157:H7
1	protein:plasmid:110165	family:plasmid:10	mge:1897 - pSMED03 (plasmid);	Sinorhizobium medicae WSM419
1	protein:plasmid:113124	family:plasmid:10	mge:1901 - pSMED02 (plasmid);	Sinorhizobium medicae WSM419
1	protein:plasmid:124118	family:plasmid:10	mge:741 - pRL11 (plasmid);	Rhizobium leguminosarum bv. viciae 3841
1	protein:plasmid:128828	family:plasmid:10	mge:1814 - pMAQU02 (plasmid);	Marinobacter aquaeolei VT8
1	protein:plasmid:132305	family:plasmid:10	mge:1938 - pACRY01 (plasmid);	Acidiphilium cryptum JF-5
1	protein:plasmid:133534	family:plasmid:10	mge:896 - pCAR3 (plasmid);	Sphingomonas sp. KA1
1	protein:plasmid:137868	family:plasmid:10	mge:978 - pRL7 (plasmid);	Rhizobium leguminosarum bv. viciae 3841
1	protein:plasmid:137938	family:plasmid:10	mge:978 - pRL7 (plasmid);	Rhizobium leguminosarum bv. viciae 3841
1	protein:plasmid:138646	family:plasmid:10	mge:1951 - pACRY03 (plasmid);	Acidiphilium cryptum JF-5
1	protein:plasmid:141899	family:plasmid:10	mge:805 - 2 (plasmid) fragment)	Azoarcus sp. EbN1
1	protein:plasmid:141904	family:plasmid:10	mge:805 - 2 (plasmid);	Azoarcus sp. EbN1
1	protein:plasmid:141909	family:plasmid:10	mge:805 - 2 (plasmid);	Azoarcus sp. EbN1
1	protein:plasmid:141912	family:plasmid:10	mge:805 - 2 (plasmid);	Azoarcus sp. EbN1
1	protein:plasmid:141915	family:plasmid:10	mge:805 - 2 (plasmid);	Azoarcus sp. EbN1
1	protein:plasmid:147742	family:plasmid:10	mge:1034 - pRL10 (plasmid);	Rhizobium leguminosarum bv. viciae 3841
1	protein:plasmid:149368	family:plasmid:10	mge:823 - pHG1 (plasmid);	Ralstonia eutropha H16
1	protein:plasmid:149471	family:plasmid:10	mge:823 - pHG1 (plasmid);	Ralstonia eutropha H16
1	protein:plasmid:149500	family:plasmid:10	mge:823 - pHG1 (plasmid);	Ralstonia eutropha H16
1	protein:plasmid:149505	family:plasmid:10	mge:823 - pHG1 (plasmid);	Ralstonia eutropha H16
1	protein:plasmid:149512	family:plasmid:10	mge:823 - pHG1 (plasmid);	Ralstonia eutropha H16
1	protein:plasmid:149706	family:plasmid:10	mge:823 - pHG1 (plasmid);	Ralstonia eutropha H16
1	protein:plasmid:149707	family:plasmid:10	mge:823 - pHG1 (plasmid);	Ralstonia eutropha H16
1	protein:plasmid:149713	family:plasmid:10	mge:823 - pHG1 (plasmid);	Ralstonia eutropha H16
1	protein:plasmid:149717	family:plasmid:10	mge:823 - pHG1 (plasmid);	Ralstonia eutropha H16
1	protein:plasmid:149719	family:plasmid:10	mge:823 - pHG1 (plasmid);	Ralstonia eutropha H16
1	protein:plasmid:17765	family:plasmid:10	mge:464 - pMLa (plasmid);	Mesorhizobium loti;Mesorhizobium loti MAFF303099
1	protein:plasmid:17774	family:plasmid:10	mge:464 - pMLa (plasmid);	Mesorhizobium loti;Mesorhizobium loti MAFF303099
1	protein:plasmid:23076	family:plasmid:10	mge:573 - pRi1724 (plasmid);	Agrobacterium rhizogenes
1	protein:plasmid:23344	family:plasmid:10	mge:574 - pNGR234a (plasmid);	Rhizobium sp. NGR234
1	protein:plasmid:23518	family:plasmid:10	mge:574 - pNGR234a (plasmid);	Rhizobium sp. NGR234
1	protein:plasmid:23523	family:plasmid:10	mge:574 - pNGR234a (plasmid);	Rhizobium sp. NGR234
1	protein:plasmid:26577	family:plasmid:10	mge:607 - pSymA (plasmid);	Sinorhizobium meliloti 1021
1	protein:plasmid:26877	family:plasmid:10	mge:607 - pSymA (plasmid);	Sinorhizobium meliloti 1021
1	protein:proph:168661	family:proph:202	prophinder:47358	Bordetella petrii DSM 12804
1	protein:proph:168671	family:proph:202	prophinder:47359	Bordetella petrii DSM 12804
1	protein:proph:168679	family:proph:202	prophinder:47362	Bordetella petrii DSM 12804
1	RIT_2Rmet_1239	none	RITA	Cupriavidus metallidurans CH34
1	_1Rmet_12711	none	RITA	Cupriavidus metallidurans CH34
1	Avi_8114	none	RITA	Agrobacterium vitis S4
1	mll5958	none	RITA	Mesorhizobium loti MAFF303099
1	mll6044	none	RITA	Mesorhizobium loti MAFF303099
1	mlr9321	none	RITA	Mesorhizobium loti MAFF303099
1	PHG036	none	RITA	Ralstonia eutropha H16
1	SMa1617	none	RITA	Sinorhizobium meliloti 1021
1	YP_001220021.1	none	RITA	Acidiphilium cryptum JF-5
1	YP_001220249.1	none	RITA	Acidiphilium cryptum JF-5
1	YP_001314104.1	none	RITA	Sinorhizobium medicae WSM419
1	YP_001504794.1	none	RITA	Frankia sp.EAN1pec
1	YP_001541912.1	none	RITA	Dinoroseobacter shibae DFL 12
1	YP_001542212.1	none	RITA	Dinoroseobacter shibae DFL 12
1	YP_001630105.1	none	RITA	Bordetella petrii DSM 12804
1	YP_001672128.1	none	RITA	Caulobacter sp. K31
1	YP_001683632.1	none	RITA	Caulobacter sp. K31
1	YP_001861048.1	none	RITA	Burkholderia phymatum STM815
1	YP_002218787.1	none	RITA	Acidithiobacillus ferrooxidans ATCC 53993
1	YP_002425001.1	none	RITA	Acidithiobacillus ferrooxidans ATCC 23270
1	YP_718150.1	none	RITA	Sphingomonas sp. KA1
1	YP_824570.1	none	RITA	Solibacter usitatus Ellin6076
1	YP_828830.1	none	RITA	Solibacter usitatus Ellin6076
1	YP_861270.1|	none	RITA	Gramella forsetii KT0803
1	YP_921824.1	none	RITA	Nocardioides sp. JS614
1	YP_956707.1	none	RITA	Mycobacterium vanbaalenii PYR-1
1	ZP_01735726.1	none	RITA	Marinobacter sp.ELB17
1	ZP_01863229.1	none	RITA	Erythrobacter sp. SD-21
2	protein:plasmid:10658	family:plasmid:10	mge:205 - pTi-SAKURA (plasmid);	Agrobacterium tumefaciens
2	protein:plasmid:111574	family:plasmid:10	mge:814 - pRHL1 (plasmid);	Rhodococcus sp. RHA1
2	protein:plasmid:111939	family:plasmid:10	mge:814 - pRHL1 (plasmid);	Rhodococcus sp. RHA1
2	protein:plasmid:113126	family:plasmid:10	mge:1901 - pSMED02 (plasmid);	Sinorhizobium medicae WSM419
2	protein:plasmid:124116	family:plasmid:10	mge:741 - pRL11 (plasmid);	Rhizobium leguminosarum bv. viciae 3841
2	protein:plasmid:128910	family:plasmid:10	mge:1814 - pMAQU02 (plasmid);	Marinobacter aquaeolei VT8
2	protein:plasmid:132342	family:plasmid:10	mge:1938 - pACRY01 (plasmid);	Acidiphilium cryptum JF-5
2	protein:plasmid:133532	family:plasmid:10	mge:896 - pCAR3 (plasmid);	Sphingomonas sp. KA1
2	protein:plasmid:133885	family:plasmid:10	mge:762 - pRHL2 (plasmid);	Rhodococcus sp. RHA1
2	protein:plasmid:133886	family:plasmid:10	mge:762 - pRHL2 (plasmid);	Rhodococcus sp. RHA1
2	protein:plasmid:137866	family:plasmid:10	mge:978 - pRL7 (plasmid);	Rhizobium leguminosarum bv. viciae 3841
2	protein:plasmid:138654	family:plasmid:10	mge:1951 - pACRY03 (plasmid);	Acidiphilium cryptum JF-5
2	protein:plasmid:141903	family:plasmid:10	mge:805 - 2 (plasmid);	Azoarcus sp. EbN1
2	protein:plasmid:141906	family:plasmid:10	mge:805 - 2 (plasmid);	Azoarcus sp. EbN1
2	protein:plasmid:141907	family:plasmid:10	mge:805 - 2 (plasmid);	Azoarcus sp. EbN1
2	protein:plasmid:141910	family:plasmid:10	mge:805 - 2 (plasmid);	Azoarcus sp. EbN1
2	protein:plasmid:147918	family:plasmid:10	mge:1034 - pRL10 (plasmid);	Rhizobium leguminosarum bv. viciae 3841
2	protein:plasmid:149370	family:plasmid:10	mge:823 - pHG1 (plasmid);	Ralstonia eutropha H16
2	protein:plasmid:149504	family:plasmid:10	mge:823 - pHG1 (plasmid);	Ralstonia eutropha H16
2	protein:plasmid:149507	family:plasmid:10	mge:823 - pHG1 (plasmid);	Ralstonia eutropha H16
2	protein:plasmid:149508	family:plasmid:10	mge:823 - pHG1 (plasmid);	Ralstonia eutropha H16
2	protein:plasmid:149696	family:plasmid:10	mge:823 - pHG1 (plasmid);	Ralstonia eutropha H16
2	protein:plasmid:149697	family:plasmid:10	mge:823 - pHG1 (plasmid);	Ralstonia eutropha H16
2	protein:plasmid:149705	family:plasmid:10	mge:823 - pHG1 (plasmid);	Ralstonia eutropha H16
2	protein:plasmid:149709	family:plasmid:10	mge:823 - pHG1 (plasmid);	Ralstonia eutropha H16
2	protein:plasmid:149710	family:plasmid:10	mge:823 - pHG1 (plasmid);	Ralstonia eutropha H16
2	protein:plasmid:149711	family:plasmid:10	mge:823 - pHG1 (plasmid);	Ralstonia eutropha H16
2	protein:plasmid:149715	family:plasmid:10	mge:823 - pHG1 (plasmid);	Ralstonia eutropha H16
2	protein:plasmid:17767	family:plasmid:10	mge:464 - pMLa (plasmid);	Mesorhizobium loti;Mesorhizobium loti MAFF303099
2	protein:plasmid:17772	family:plasmid:10	mge:464 - pMLa (plasmid);	Mesorhizobium loti;Mesorhizobium loti MAFF303099
2	protein:plasmid:23520	family:plasmid:10	mge:574 - pNGR234a (plasmid);	Rhizobium sp. NGR234
2	protein:plasmid:23521	family:plasmid:10	mge:574 - pNGR234a (plasmid);	Rhizobium sp. NGR234
2	protein:plasmid:26579	family:plasmid:10	mge:607 - pSymA (plasmid);	Sinorhizobium meliloti 1021
2	protein:plasmid:26875	family:plasmid:10	mge:607 - pSymA (plasmid);	Sinorhizobium meliloti 1021
2	Avi_8116	none	RITC	Agrobacterium vitis S4
2	mll5956	none	RITC	Mesorhizobium loti MAFF303099
2	mll6042	none	RITC	Mesorhizobium loti MAFF303099
2	mlr9324	none	RITC	Mesorhizobium loti MAFF303099
2	PHG038	none	RITC	Ralstonia eutropha H16
2	SMa1620	none	RITC	Sinorhizobium meliloti 1021
2	YP_001220023.1	none	RITC	Acidiphilium cryptum JF-5
2	YP_001220247.1	none	RITC	Acidiphilium cryptum JF-5
2	YP_001314106.1	none	RITC	Sinorhizobium medicae WSM419
2	YP_001504792.1	none	RITC	Frankia sp. EAN1pec
2	YP_001541910.1	none	RITC	Dinoroseobacter shibae DFL 12
2	YP_001542214.1	none	RITC	Dinoroseobacter shibae DFL 12
2	YP_001630107.1	none	RITC	Bordetella petrii DSM 12804
2	YP_001672126.1	none	RITC	Caulobacter sp. K31
2	YP_001683634.1	none	RITC	Caulobacter sp. K31
2	YP_001861046.1	none	RITC	Burkholderia phymatum STM815
2	YP_002218789.1	none	RITC	Acidithiobacillus ferrooxidans ATCC 53993
2	YP_002425003.1	none	RITC	Acidithiobacillus ferrooxidans ATCC 23270
2	YP_707688.1	none	RITC	Sphingomonas sp. KA1
2	YP_718148.1	none	RITC	Sphingomonas sp. KA1
2	YP_824572.1	none	RITC	Solibacter usitatus Ellin6076
2	YP_828828.1	none	RITC	Solibacter usitatus Ellin6076
2	YP_861272.1	none	RITC	Gramella forsetii KT0803
2	YP_921822.1	none	RITC	Nocardioides sp. JS614
2	YP_956705.1	none	RITC	Mycobacterium vanbaalenii PYR-1
2	ZP_01735724.1	none	RITC	Marinobacter sp. ELB17
2	ZP_01863227.1	none	RITC	Erythrobacter sp. SD-21
2	YP_583396.1	none	RITC	Cupriavidus metallidurans CH34
2	YP_583427.1	none	RITC	Cupriavidus metallidurans CH34
3	protein:plasmid:120669	family:plasmid:170	mge:709 - pLEUM1(plasmid);MQ	Leuconostoc mesenteroides subsp. mesenteroides ATCC 8293
3	protein:plasmid:122903	family:plasmid:170	mge:1020 - pE33L466 (plasmid);	Bacillus cereus E33L
3	protein:plasmid:123031	family:plasmid:170	mge:1020 - pE33L466 (plasmid);	Bacillus cereus E33L
3	protein:plasmid:127957	family:plasmid:170	mge:705 - pE33L9 (plasmid);	Bacillus cereus E33L
3	protein:plasmid:129998	family:plasmid:170	mge:1036 - p256 (plasmid);	Lactobacillus plantarum
3	protein:plasmid:132249	family:plasmid:170	mge:1937 - pCLI (plasmid);	Clostridium botulinum F str. Langeland
3	protein:plasmid:134259	family:plasmid:170	mge:872 - pHTA426 (plasmid);	Geobacillus kaustophilus HTA426
3	protein:proph:185198	family:proph:202	prophinder:44497	Geobacillus kaustophilus HTA426
3	protein:plasmid:135709	family:plasmid:170	mge:834 - 2 (plasmid);	Lactobacillus brevis ATCC 367
3	protein:plasmid:146007	family:plasmid:170	mge:1826 - pVEF1 (plasmid);	Enterococcus faecium
3	protein:plasmid:14624	family:plasmid:170	mge:295 - pE88 (plasmid);	Clostridium tetani;Clostridium tetani E88
3	protein:plasmid:149330	family:plasmid:170	mge:1980 - pBOT3502 (plasmid);	Clostridium botulinum A str. ATCC 3502
3	protein:plasmid:151372	family:plasmid:170	mge:1091 - pE33L54 (plasmid);	Bacillus cereus E33L
3	protein:plasmid:152337	family:plasmid:170	mge:1797 - pL2 (plasmid);	Lactococcus lactis subsp. lactis
3	protein:plasmid:156397	family:plasmid:170	mge:1832 - pVEF2 (plasmid);	Enterococcus faecium
3	protein:plasmid:157783	family:plasmid:170	mge:912 - pSF118-20 (plasmid);	Lactobacillus salivarius subsp. salivarius UCC118
3	protein:plasmid:17037	family:plasmid:170	mge:418 - pRC18 (plasmid);	Lactobacillus casei
3	protein:plasmid:17110	family:plasmid:170	mge:426 - pLH1 (plasmid);	Lactobacillus helveticus
3	protein:plasmid:17124	family:plasmid:170	mge:430 - pLP9000 (plasmid);	Lactobacillus plantarum
3	protein:plasmid:17134	family:plasmid:170	mge:431 - pMD5057 (plasmid);	Lactobacillus plantarum
3	protein:plasmid:17160	family:plasmid:170	mge:435 - pRV500 (plasmid);	Lactobacillus sakei
3	protein:plasmid:17238	family:plasmid:170	mge:439 - pAH33 (plasmid);	Lactococcus lactis
3	protein:plasmid:17274	family:plasmid:170	mge:445 - pSRQ900 (plasmid);	Lactococcus lactis
3	protein:plasmid:17281	family:plasmid:170	mge:446 - pSRQ800 (plasmid);	Lactococcus lactis
3	protein:plasmid:17289	family:plasmid:170	mge:448 - pNZ4000 (plasmid);	Lactococcus lactis subsp. cremoris
3	protein:plasmid:17297	family:plasmid:170	mge:448 - pNZ4000 (plasmid);	Lactococcus lactis subsp. cremoris
3	protein:plasmid:17345	family:plasmid:170	mge:451 - pCI305 (plasmid);	Lactococcus lactis subsp. lactis
3	protein:plasmid:17348	family:plasmid:170	mge:451 - pCI305 (plasmid);	Lactococcus lactis subsp. lactis
3	protein:plasmid:17364	family:plasmid:170	mge:454 - pAH82 (plasmid);	Lactococcus lactis subsp. lactis
3	protein:plasmid:17381	family:plasmid:170	mge:455 - pDR1-1B (plasmid);	Lactococcus lactis subsp. lactis bv. diacetylactis
3	protein:plasmid:17383	family:plasmid:170	mge:455 - pDR1-1B (plasmid);	Lactococcus lactis subsp. lactis bv. diacetylactis
3	protein:plasmid:17387	family:plasmid:170	mge:456 - pDR1-1 (plasmid);	Lactococcus lactis subsp. lactis bv. diacetylactis
3	protein:plasmid:17389	family:plasmid:170	mge:456 - pDR1-1 (plasmid);	Lactococcus lactis subsp. lactis bv. diacetylactis
3	protein:plasmid:17390	family:plasmid:170	mge:457 - pS7a (plasmid);	Lactococcus lactis subsp. lactis bv. diacetylactis
3	protein:plasmid:17393	family:plasmid:170	mge:457 - pS7a (plasmid);	Lactococcus lactis subsp. lactis bv. diacetylactis
3	protein:plasmid:17395	family:plasmid:170	mge:458 - pS7b (plasmid);	Lactococcus lactis subsp. lactis bv. diacetylactis
3	protein:plasmid:17398	family:plasmid:170	mge:458 - pS7b (plasmid);	Lactococcus lactis subsp. lactis bv. diacetylactis
3	protein:plasmid:17404	family:plasmid:170	mge:459 - p22R (plasmid);	Leuconostoc citreum
3	protein:plasmid:17471	family:plasmid:170	mge:460 - pLI100 (plasmid);	Listeria innocua Clip11262
3	protein:plasmid:19317	family:plasmid:170	mge:509 - pSMB74 (plasmid);	Pediococcus acidilactici
3	protein:plasmid:19762	family:plasmid:170	mge:525 - pCD4 (plasmid);	Lactococcus lactis subsp. lactis bv. diacetylactis
3	protein:plasmid:28948	family:plasmid:170	mge:638 - pSCFS1 (plasmid);	Staphylococcus sciuri
3	protein:proph:160992	family:proph:202	prophinder:47170	Bacillus weihenstephanensis KBAB4
3	protein:proph:161069	family:proph:202	prophinder:44887	Alkaliphilus metalliredigens QYMF
3	protein:proph:165145	family:proph:202	prophinder:44538	Clostridium botulinum A str. ATCC 19397
3	protein:proph:165205	family:proph:202	prophinder:44541	Clostridium botulinum A str. ATCC 19397
3	protein:proph:165954	family:proph:202	prophinder:45637	Clostridium beijerinckii NCIMB 8052
3	protein:proph:168875	family:proph:202	prophinder:43651	Streptococcus agalactiae 2603V/R
3	protein:proph:172880	family:proph:202	prophinder:46278	Bacillus anthracis str. 'Ames Ancestor'
3	protein:proph:173621	family:proph:202	prophinder:45607	Clostridium botulinum F str. Langeland
3	protein:proph:174624	family:proph:202	prophinder:44839	Lactobacillus brevis ATCC 367
3	protein:proph:176937	family:proph:202	prophinder:44238	Streptococcus pyogenes MGAS315
3	protein:proph:177896	family:proph:202	prophinder:46132	Streptococcus pyogenes SSI-1
3	protein:proph:179571	family:proph:202	prophinder:44643	Clostridium perfringens ATCC 13124
3	protein:proph:180368	family:proph:202	prophinder:43244	Streptococcus pyogenes MGAS8232
3	protein:proph:182255	family:proph:202	prophinder:43873	Bacillus cereus ATCC 14579
3	protein:vir:1423	family:vir:2	mge:314 - phi3626 (virus);	Clostridium perfringens
3	protein:vir:6200	family:vir:2	mge:128 - phBC6A52 (virus);	Bacillus cereus
3	protein:vir:9566	family:vir:2	mge:171 - SM1 (virus);	Streptococcus mitis
3	protein:vir:9634	family:vir:2	mge:173 - 315.1 (virus);	Streptococcus pyogenes MGAS315
3	protein:vir:98616	family:vir:2	mge:1601 - phi3396 (virus);	Streptococcus dysgalactiae subsp. equisimilis
4	protein:plasmid:139435	family:plasmid:10	mge:902 - pMP118 (plasmid);	Lactobacillus salivarius subsp. salivarius UCC118
4	protein:plasmid:139473	family:plasmid:10	mge:902 - pMP118 (plasmid);	Lactobacillus salivarius subsp. salivarius UCC118
4	protein:proph:160248	family:proph:2	prophinder:44147	Staphylococcus aureus subsp. aureus NCTC 8325
4	protein:proph:161970	family:proph:2	prophinder:42806	Staphylococcus aureus subsp. aureus Mu50
4	protein:proph:162909	family:proph:2	prophinder:45986	Lactococcus lactis subsp. cremoris MG1363
4	protein:proph:163191	family:proph:2	prophinder:45399	Staphylococcus saprophyticus subsp. saprophyticus ATCC 15305
4	protein:proph:163442	family:proph:2	prophinder:44488	Leuconostoc mesenteroides subsp. mesenteroides ATCC 8293
4	protein:proph:163481	family:proph:2	prophinder:46504	Staphylococcus haemolyticus JCSC1435
4	protein:proph:164524	family:proph:2	prophinder:46311	Listeria innocua Clip11262
4	protein:proph:164605	family:proph:2	prophinder:46325	Listeria innocua Clip11262
4	protein:proph:164665	family:proph:2	prophinder:46329	Listeria innocua Clip11262
4	protein:proph:164743	family:proph:2	prophinder:46338	Listeria innocua Clip11262
4	protein:proph:166760	family:proph:2	prophinder:43439	Listeria welshimeri serovar 6b str. SLCC5334
4	protein:proph:166953	family:proph:2	prophinder:42793	Staphylococcus aureus subsp. aureus N315
4	protein:proph:167718	family:proph:2	prophinder:43714	Staphylococcus aureus subsp. aureus MRSA252
4	protein:proph:168850	family:proph:2	prophinder:43650	Streptococcus agalactiae 2603V/R
4	protein:proph:169659	family:proph:2	prophinder:43281	Streptococcus pyogenes MGAS9429
4	protein:proph:169889	family:proph:2	prophinder:45294	Staphylococcus aureus subsp. aureus JH9
4	protein:proph:169950	family:proph:2	prophinder:46616	Lactobacillus casei ATCC 334
4	protein:proph:171334	family:proph:2	prophinder:45653	Geobacillus thermodenitrificans NG80-2
4	protein:proph:172984	family:proph:2	prophinder:45781	Bacillus halodurans C-125
4	protein:proph:173357	family:proph:2	prophinder:45260	Staphylococcus aureus subsp. aureus JH1
4	protein:proph:174582	family:proph:2	prophinder:42846	Pediococcus pentosaceus ATCC 25745
4	protein:proph:174933	family:proph:2	prophinder:43210	Streptococcus pyogenes MGAS5005
4	protein:proph:176523	family:proph:2	prophinder:44866	Staphylococcus aureus subsp. aureus str. Newman
4	protein:proph:180936	family:proph:2	prophinder:45328	Staphylococcus aureus subsp. aureus Mu3
4	protein:proph:181465	family:proph:2	prophinder:47587	Staphylococcus aureus subsp. aureus USA300_TCH1516
4	protein:proph:182031	family:proph:2	prophinder:45952	Staphylococcus aureus RF122
4	protein:proph:182577	family:proph:2	prophinder:45206	Staphylococcus aureus subsp. aureus USA300
4	protein:proph:182873	family:proph:2	prophinder:43189	Streptococcus pyogenes MGAS2096
4	protein:proph:183148	family:proph:2	prophinder:43080	Lactococcus lactis subsp. lactis Il1403
4	protein:vir:100193	family:vir:2	mge:1524 - phi AT3 (virus);	Lactobacillus casei
4	protein:vir:101293	family:vir:2	mge:1591 - phiNM3 (virus);	Staphylococcus aureus
4	protein:vir:1042	family:vir:2	mge:21 - bIL309 (virus);	Lactococcus lactis subsp. lactis Il1403
4	protein:vir:105499	family:vir:2	mge:1502 - KC5a (virus);	Lactobacillus gasseri
4	protein:vir:1565	family:vir:2	mge:32 - phig1e (virus);	Lactobacillus
4	protein:vir:1608	family:vir:2	mge:33 - r1t (virus);	Lactococcus lactis
4	protein:vir:2706	family:vir:2	mge:58 - O1205 (virus);	Streptococcus thermophilus
4	protein:vir:3885	family:vir:2	mge:82 - A2 (virus);	Lactobacillus casei
4	protein:vir:4016	family:vir:2	mge:319 - BK5-T (virus);	Lactococcus lactis
4	protein:vir:4114	family:vir:2	mge:86 - 2389 (virus);	Listeria monocytogenes
4	protein:vir:5017	family:vir:2	mge:109 - Sfi21 (virus);	Streptococcus thermophilus
4	protein:vir:703	family:vir:2	mge:14 - Tuc2009 (virus);	Lactococcus lactis
4	protein:vir:78318	family:vir:2	mge:1850 - B025 (virus);	Listeria monocytogenes
4	protein:vir:78336	family:vir:2	mge:1850 - B025 (virus);	Listeria monocytogenes
4	protein:vir:78868	family:vir:2	mge:1859 - A006 (virus);	Listeria monocytogenes
4	protein:vir:79996	family:vir:2	mge:1875 - tp310-3 (virus);	Staphylococcus aureus
4	protein:vir:80083	family:vir:2	mge:1876 - B054 (virus);	Listeria monocytogenes
4	protein:vir:919	family:vir:2	mge:19 - bIL285 (virus);	Lactococcus lactis subsp. lactis
4	protein:vir:9378	family:vir:2	mge:167 - phi 13 (virus);	Staphylococcus aureus subsp. aureus NCTC
4	protein:vir:94120	family:vir:2	mge:1494 - 96 (virus);	Staphylococcus aureus
4	protein:vir:9470	family:vir:2	mge:170 - phiN315 (virus);	Staphylococcus aureus subsp. aureus N315
4	protein:vir:94745	family:vir:2	mge:1529 - phi LC3 (virus);	Lactococcus lactis subsp. cremoris
4	protein:vir:95972	family:vir:2	mge:1594 - 2638A (virus);	Staphylococcus aureus
4	protein:vir:96112	family:vir:2	mge:1602 - 37 (virus);	Staphylococcus aureus
4	protein:vir:96859	family:vir:2	mge:1642 - EW (virus);	Staphylococcus aureus
4	protein:vir:96947	family:vir:2	mge:1643 - 42e (virus);	Staphylococcus aureus
4	protein:vir:98903	family:vir:2	mge:1568 - BCJA1c (virus);	Bacillus clarkii
5	protein:plasmid:110166	family:plasmid:10	mge:1897 - pSMED03 (plasmid);	Sinorhizobium medicae WSM419
5	protein:plasmid:113125	family:plasmid:10	mge:1901 - pSMED02 (plasmid);	Sinorhizobium medicae WSM419
5	protein:plasmid:113919	family:plasmid:10	mge:1901 - pSMED02 (plasmid);	Sinorhizobium medicae WSM419
5	protein:plasmid:124117	family:plasmid:10	mge:741 - pRL11 (plasmid);	Rhizobium leguminosarum bv. viciae 3841
5	protein:plasmid:128909	family:plasmid:10	mge:1814 - pMAQU02 (plasmid);	Marinobacter aquaeolei VT8
5	protein:plasmid:132332	family:plasmid:10	mge:1938 - pACRY01 (plasmid);	Acidiphilium cryptum JF-5
5	protein:plasmid:133533	family:plasmid:10	mge:896 - pCAR3 (plasmid);	Sphingomonas sp. KA1
5	protein:plasmid:137867	family:plasmid:10	mge:978 - pRL7 (plasmid);	Rhizobium leguminosarum bv. viciae 3841
5	protein:plasmid:138637	family:plasmid:10	mge:1951 - pACRY03 (plasmid);	Acidiphilium cryptum JF-5
5	protein:plasmid:141905	family:plasmid:10	mge:805 - 2 (plasmid);	Azoarcus sp. EbN1
5	protein:plasmid:141908	family:plasmid:10	mge:805 - 2 (plasmid);	Azoarcus sp. EbN1
5	protein:plasmid:141911	family:plasmid:10	mge:805 - 2 (plasmid);	Azoarcus sp. EbN1
5	protein:plasmid:141914	family:plasmid:10	mge:805 - 2 (plasmid);	Azoarcus sp. EbN1
5	protein:plasmid:147743	family:plasmid:10	mge:1034 - pRL10 (plasmid);	Rhizobium leguminosarum bv. viciae 3841
5	protein:plasmid:149369	family:plasmid:10	mge:823 - pHG1 (plasmid);	Ralstonia eutropha H16
5	protein:plasmid:149501	family:plasmid:10	mge:823 - pHG1 (plasmid);	Ralstonia eutropha H16
5	protein:plasmid:149511	family:plasmid:10	mge:823 - pHG1 (plasmid);	Ralstonia eutropha H16
5	protein:plasmid:149708	family:plasmid:10	mge:823 - pHG1 (plasmid);	Ralstonia eutropha H16
5	protein:plasmid:149712	family:plasmid:10	mge:823 - pHG1 (plasmid);	Ralstonia eutropha H16
5	protein:plasmid:149716	family:plasmid:10	mge:823 - pHG1 (plasmid);	Ralstonia eutropha H16
5	protein:plasmid:149718	family:plasmid:10	mge:823 - pHG1 (plasmid);	Ralstonia eutropha H16
5	protein:plasmid:17766	family:plasmid:10	mge:464 - pMLa (plasmid);	Mesorhizobium loti;Mesorhizobium loti MAFF303099
5	protein:plasmid:17773	family:plasmid:10	mge:464 - pMLa (plasmid);	Mesorhizobium loti;Mesorhizobium loti MAFF303099
5	protein:plasmid:23519	family:plasmid:10	mge:574 - pNGR234a (plasmid);	Rhizobium sp. NGR234
5	protein:plasmid:23522	family:plasmid:10	mge:574 - pNGR234a (plasmid);	Rhizobium sp. NGR234
5	protein:plasmid:26578	family:plasmid:10	mge:607 - pSymA (plasmid);	Sinorhizobium meliloti 1021
5	protein:plasmid:26876	family:plasmid:10	mge:607 - pSymA (plasmid);	Sinorhizobium meliloti 1021
5	Rmet_1272	none	RITB	Cupriavidus metallidurans CH34
5	Rmet_1240	none	RITB	Cupriavidus metallidurans CH34
5	Avi_8115	none	RITB	Agrobacterium vitis S4
5	mll5957	none	RITB	Mesorhizobium loti MAFF303099
5	mll6043	none	RITB	Mesorhizobium loti MAFF303099
5	mlr9323	none	RITB	Mesorhizobium loti MAFF303099
5	PHG037	none	RITB	Ralstonia eutropha H16
5	SMa1619	none	RITB	Sinorhizobium meliloti 1021
5	YP_001220022.1	none	RITB	Acidiphilium cryptum JF-5
5	YP_001220248.1	none	RITB	Acidiphilium cryptum JF-5
5	YP_001314105.1	none	RITB	Sinorhizobium medicae WSM419
5	YP_001504793.1	none	RITB	Frankia sp. EAN1pec
5	YP_001541911.1	none	RITB	Dinoroseobacter shibae DFL 12
5	YP_001542213.1	none	RITB	Dinoroseobacter shibae DFL 12
5	YP_001630106.1	none	RITB	Bordetella petrii DSM 12804
5	YP_001672127.1	none	RITB	Caulobacter sp. K31
5	YP_001683633.1	none	RITB	Caulobacter sp. K31
5	YP_001863468.1	none	RITB	Burkholderia phymatum STM815
5	YP_002218788.1	none	RITB	Acidithiobacillus ferrooxidans ATCC 53993
5	YP_002425002.1	none	RITB	Acidithiobacillus ferrooxidans ATCC 23270
5	YP_718149.1	none	RITB	Sphingomonas sp. KA1
5	YP_824571.1	none	RITB	Solibacter usitatus Ellin6076
5	YP_828829.1	none	RITB	Solibacter usitatus Ellin6076
5	YP_861271.1	none	RITB	Gramella forsetii KT0803
5	YP_921823.1	none	RITB	Nocardioides sp. JS614
5	YP_956706.1	none	RITB	Mycobacterium vanbaalenii PYR-1
5	ZP_01735725.1	none	RITB	Marinobacter sp. ELB17
5	ZP_01863228.1	none	RITB	Erythrobacter sp. SD-21
6	protein:proph:159138	family:proph:2	prophinder:44556	Carboxydothermus hydrogenoformans Z-2901
6	protein:proph:159429	family:proph:2	prophinder:46652	Streptococcus pyogenes M1 GAS
6	protein:proph:160612	family:proph:2	prophinder:46861	Clostridium difficile 630
6	protein:proph:161068	family:proph:2	prophinder:47175	Bacillus weihenstephanensis KBAB4
6	protein:proph:161310	family:proph:2	prophinder:44909	Alkaliphilus metalliredigens QYMF
6	protein:proph:162919	family:proph:2	prophinder:45991	Lactococcus lactis subsp. cremoris MG1363
6	protein:proph:162949	family:proph:2	prophinder:45992	Lactococcus lactis subsp. cremoris MG1363
6	protein:proph:163032	family:proph:2	prophinder:46015	Lactococcus lactis subsp. cremoris MG1363
6	protein:proph:165190	family:proph:2	prophinder:44540	Clostridium botulinum A str. ATCC 19397
6	protein:proph:172261	family:proph:2	prophinder:45839	Bacillus anthracis str. Ames
6	protein:proph:172810	family:proph:2	prophinder:46273	Bacillus anthracis str. 'Ames Ancestor'
6	protein:proph:174153	family:proph:2	prophinder:44326	Clostridium kluyveri DSM 555
6	protein:proph:174168	family:proph:2	prophinder:44327	Clostridium kluyveri DSM 555
6	protein:proph:174833	family:proph:2	prophinder:43208	Streptococcus pyogenes MGAS5005
6	protein:proph:175646	family:proph:2	prophinder:45876	Streptococcus pyogenes MGAS10270
6	protein:proph:175659	family:proph:2	prophinder:45880	Streptococcus pyogenes MGAS10270
6	protein:proph:177017	family:proph:2	prophinder:44258	Streptococcus pyogenes MGAS315
6	protein:proph:177075	family:proph:2	prophinder:44262	Streptococcus pyogenes MGAS315
6	protein:proph:177244	family:proph:2	prophinder:44270	Streptococcus pyogenes MGAS315
6	protein:proph:177278	family:proph:2	prophinder:44400	Bacillus licheniformis ATCC 14580
6	protein:proph:177327	family:proph:2	prophinder:44401	Bacillus licheniformis ATCC 14580
6	protein:proph:177819	family:proph:2	prophinder:44471	Bacillus licheniformis ATCC 14580
6	protein:proph:177970	family:proph:2	prophinder:46150	Streptococcus pyogenes SSI-1
6	protein:proph:178065	family:proph:2	prophinder:46163	Streptococcus pyogenes SSI-1
6	protein:proph:178171	family:proph:2	prophinder:46165	Streptococcus pyogenes SSI-1
6	protein:proph:179635	family:proph:2	prophinder:45899	Streptococcus pyogenes MGAS10394
6	protein:proph:179685	family:proph:2	prophinder:45900	Streptococcus pyogenes MGAS10394
6	protein:proph:180497	family:proph:2	prophinder:43253	Streptococcus pyogenes MGAS8232
6	protein:proph:181642	family:proph:2	prophinder:43225	Streptococcus pyogenes MGAS6180
6	protein:proph:181709	family:proph:2	prophinder:43228	Streptococcus pyogenes MGAS6180
6	protein:proph:182480	family:proph:2	prophinder:43517	Bacillus cereus E33L
6	protein:proph:183098	family:proph:2	prophinder:43071	Lactococcus lactis subsp. lactis Il1403
6	protein:proph:183267	family:proph:2	prophinder:43081	Lactococcus lactis subsp. lactis Il1403
6	protein:proph:183541	family:proph:2	prophinder:45406	Streptococcus thermophilus LMD-9
6	protein:proph:183700	family:proph:2	prophinder:46585	Enterococcus faecalis V583
6	protein:proph:183782	family:proph:2	prophinder:43043	Bacillus cereus subsp. cytotoxis NVH 391-98
6	protein:vir:102326	family:vir:2	mge:1566 - phi CD119 (virus);	Clostridium difficile
6	protein:vir:106555	family:vir:2	mge:1598 - Lj965 (virus);	Lactobacillus johnsonii
6	protein:vir:1098	family:vir:2	mge:318 - bIL310 (virus);	Lactococcus lactis subsp. lactis Il1403
6	protein:vir:1127	family:vir:2	mge:317 - bIL311 (virus);	Lactococcus lactis subsp. lactis Il1403
6	protein:vir:3001	family:vir:2	mge:61 - PhiNIH1.1 (virus);	Streptococcus pyogenes
6	protein:vir:3927	family:vir:2	mge:83 - ul36 (virus);	Lactococcus lactis
6	protein:vir:6181	family:vir:2	mge:128 - phBC6A52 (virus);	Bacillus cereus
6	protein:vir:78982	family:vir:2	mge:1861 - phiC2 (virus);	Clostridium difficile
6	protein:vir:80145	family:vir:2	mge:1877 - bacteriophage bv1 (virus);	Bacillus sp. 6k512
6	protein:vir:80946	family:vir:2	mge:1886 - A500 (virus);	Listeria monocytogenes
6	protein:vir:95395	family:vir:2	mge:1567 - GBSV1 (virus);	Geobacillus sp. 6k51
6	protein:vir:9667	family:vir:2	mge:174 - 315.2 (virus);	Streptococcus pyogenes MGAS315
6	protein:vir:9779	family:vir:2	mge:176 - 315.4 (virus);	Streptococcus pyogenes MGAS315
6	protein:vir:981	family:vir:2	mge:20 - bIL286 (virus);	Lactococcus lactis subsp. lactis Il1403
6	protein:vir:9898	family:vir:2	mge:178 - 315.6 (virus);	Streptococcus pyogenes MGAS315
6	protein:vir:99532	family:vir:2	mge:1559 - Lj928 (virus);	Lactobacillus johnsonii
7	protein:proph:159527	family:proph:2	prophinder:46655	Streptococcus pyogenes M1 GAS
7	protein:proph:159529	family:proph:2	prophinder:46657	Streptococcus pyogenes M1 GAS
7	protein:proph:160067	family:proph:2	prophinder:45932	Streptococcus pyogenes MGAS10750
7	protein:proph:160138	family:proph:2	prophinder:45934	Streptococcus pyogenes MGAS10750
7	protein:proph:162552	family:proph:2	prophinder:45229	Staphylococcus aureus subsp. aureus COL
7	protein:proph:162700	family:proph:2	prophinder:45044	Streptococcus pyogenes str. Manfredo
7	protein:proph:163020	family:proph:2	prophinder:45999	Lactococcus lactis subsp. cremoris MG1363
7	protein:proph:163330	family:proph:2	prophinder:45311	Staphylococcus aureus subsp. aureus MW2
7	protein:proph:167663	family:proph:2	prophinder:43713	Staphylococcus aureus subsp. aureus MRSA252
7	protein:proph:168876	family:proph:2	prophinder:43652	Streptococcus agalactiae 2603V/R
7	protein:proph:169583	family:proph:2	prophinder:43279	Streptococcus pyogenes MGAS9429
7	protein:proph:169865	family:proph:2	prophinder:45293	Staphylococcus aureus subsp. aureus JH9
7	protein:proph:171076	family:proph:2	prophinder:43666	Streptococcus agalactiae A909
7	protein:proph:173269	family:proph:2	prophinder:45259	Staphylococcus aureus subsp. aureus JH1
7	protein:proph:174883	family:proph:2	prophinder:43209	Streptococcus pyogenes MGAS5005
7	protein:proph:175517	family:proph:2	prophinder:45874	Streptococcus pyogenes MGAS10270
7	protein:proph:175774	family:proph:2	prophinder:43758	Staphylococcus aureus subsp. aureus MSSA476
7	protein:proph:176476	family:proph:2	prophinder:44863	Staphylococcus aureus subsp. aureus str. Newman
7	protein:proph:177126	family:proph:2	prophinder:44263	Streptococcus pyogenes MGAS315
7	protein:proph:177883	family:proph:2	prophinder:46131	Streptococcus pyogenes SSI-1
7	protein:proph:179747	family:proph:2	prophinder:45902	Streptococcus pyogenes MGAS10394
7	protein:proph:180566	family:proph:2	prophinder:43254	Streptococcus pyogenes MGAS8232
7	protein:proph:181358	family:proph:2	prophinder:47585	Staphylococcus aureus subsp. aureus USA300_TCH1516
7	protein:proph:181399	family:proph:2	prophinder:47586	Staphylococcus aureus subsp. aureus USA300_TCH1516
7	protein:proph:182017	family:proph:2	prophinder:45944	Staphylococcus aureus RF122
7	protein:proph:182514	family:proph:2	prophinder:45205	Staphylococcus aureus subsp. aureus USA300
7	protein:proph:183045	family:proph:2	prophinder:43070	Lactococcus lactis subsp. lactis Il1403
7	protein:proph:183727	family:proph:2	prophinder:46586	Enterococcus faecalis V583
7	protein:proph:184825	family:proph:2	prophinder:42759	Lactobacillus reuteri DSM 20016
7	protein:vir:100688	family:vir:2	mge:1476 - 77 (virus);	Staphylococcus aureus
7	protein:vir:102910	family:vir:2	mge:1461 - EJ-1 (virus);	Streptococcus pneumoniae
7	protein:vir:2644	family:vir:2	mge:57 - phiSLT (virus);	Staphylococcus aureus
7	protein:vir:3390	family:vir:2	mge:69 - bIL312 (virus);	Lactococcus lactis subsp. lactis Il1403
7	protein:vir:3803	family:vir:2	mge:322 - phi adh (virus);	Lactobacillus gasseri
7	protein:vir:4622	family:vir:2	mge:101 - PVL (virus);	Staphylococcus aureus
7	protein:vir:4750	family:vir:2	mge:104 - MM1 (virus);	Streptococcus pneumoniae
7	protein:vir:78674	family:vir:2	mge:1855 - tp310-2 (virus);	Staphylococcus aureus
7	protein:vir:81097	family:vir:2	mge:1891 - tp310-1 (virus);	Staphylococcus aureus
7	protein:vir:9329	family:vir:2	mge:166 - phi 12 (virus);	Staphylococcus aureus subsp. aureus NCTC
7	protein:vir:93962	family:vir:2	mge:1486 - PT1028 (virus);	Staphylococcus aureus
7	protein:vir:94399	family:vir:2	mge:1506 - 47 (virus);	Staphylococcus aureus
7	protein:vir:9535	family:vir:2	mge:171 - SM1 (virus);	Streptococcus mitis
7	protein:vir:95798	family:vir:2	mge:1578 - SMP (virus);	Streptococcus suis
7	protein:vir:96306	family:vir:2	mge:1612 - ROSA (virus);	Staphylococcus aureus
7	protein:vir:9727	family:vir:2	mge:175 - 315.3 (virus);	Streptococcus pyogenes MGAS315
7	protein:vir:97304	family:vir:2	mge:1666 - 52A (virus);	Staphylococcus aureus
7	protein:vir:98374	family:vir:2	mge:1581 - phiPVL(108) (virus);	Staphylococcus aureus
8	protein:plasmid:109632	family:plasmid:10	mge:1896 - unnamed plasmid (plasmid);	Magnetospirillum gryphiswaldense MSR-1
8	protein:plasmid:110627	family:plasmid:10	mge:1899 - pACRY02 (plasmid);	Acidiphilium cryptum JF-5
8	protein:plasmid:115016	family:plasmid:10	mge:1807 - pTPEN01 (plasmid);	Thermofilum pendens Hrk 5
8	protein:plasmid:115363	family:plasmid:10	mge:1834 - RPME01 (plasmid);	Methylibium petroleiphilum PM1
8	protein:plasmid:115877	family:plasmid:10	mge:756 - Rms149 (plasmid);	Pseudomonas aeruginosa
8	protein:plasmid:117681	family:plasmid:10	mge:946 - pSC138 (plasmid);	Salmonella enterica subsp. enterica serovar Choleraesuis str. SC-B67
8	protein:plasmid:117693	family:plasmid:10	mge:946 - pSC138 (plasmid);	Salmonella enterica subsp. enterica serovar Choleraesuis str. SC-B67
8	protein:plasmid:119241	family:plasmid:10	mge:1908 - pIP1202 (plasmid);	Yersinia pestis biovar Orientalis str. IP275
8	protein:plasmid:121374	family:plasmid:10	mge:1916 - pMATVIM-7 (plasmid);	Pseudomonas aeruginosa
8	protein:plasmid:124112	family:plasmid:10	mge:741 - pRL11 (plasmid);	Rhizobium leguminosarum bv. viciae 3841
8	protein:plasmid:124459	family:plasmid:10	mge:741 - pRL11 (plasmid);	Rhizobium leguminosarum bv. viciae 3841
8	protein:plasmid:125303	family:plasmid:10	mge:1921 - NR1 (plasmid);	Escherichia coli
8	protein:plasmid:129190	family:plasmid:10	mge:1019 - pKJK5 (plasmid);	uncultured bacterium;Escherichia coli K12
8	protein:plasmid:132308	family:plasmid:10	mge:1938 - pACRY01 (plasmid);	Acidiphilium cryptum JF-5
8	protein:plasmid:137070	family:plasmid:10	mge:1948 - pLEW517 (plasmid);	Escherichia coli
8	protein:plasmid:137914	family:plasmid:10	mge:978 - pRL7 (plasmid);	Rhizobium leguminosarum bv. viciae 3841
8	protein:plasmid:139671	family:plasmid:10	mge:1127 - pAPEC-O2-R (plasmid);	Escherichia coli
8	protein:plasmid:141782	family:plasmid:10	mge:805 - 2 (plasmid);	Azoarcus sp. EbN1
8	protein:plasmid:14308	family:plasmid:10	mge:290 - pCTX-M3 (plasmid);	Citrobacter freundii
8	protein:plasmid:145890	family:plasmid:10	mge:1972 - pBVIE02 (plasmid);	Burkholderia vietnamiensis G4
8	protein:plasmid:147702	family:plasmid:10	mge:1034 - pRL10 (plasmid);	Rhizobium leguminosarum bv. viciae 3841
8	protein:plasmid:14771	family:plasmid:10	mge:306 - pTET3 (plasmid);	Corynebacterium glutamicum
8	protein:plasmid:147741	family:plasmid:10	mge:1034 - pRL10 (plasmid);	Rhizobium leguminosarum bv. viciae 3841
8	protein:plasmid:147807	family:plasmid:10	mge:1034 - pRL10 (plasmid);	Rhizobium leguminosarum bv. viciae 3841
8	protein:plasmid:14813	family:plasmid:10	mge:311 - pCG4 (plasmid);	Corynebacterium glutamicum
8	protein:plasmid:149133	family:plasmid:10	mge:1979 - pSN254 (plasmid);	Salmonella enterica subsp. enterica serovar Newport str. SL254
8	protein:plasmid:149421	family:plasmid:10	mge:823 - pHG1 (plasmid);	Ralstonia eutropha H16
8	protein:plasmid:149844	family:plasmid:10	mge:1981 - pKPN5 (plasmid);	Klebsiella pneumoniae subsp. pneumoniae MGH 78578
8	protein:plasmid:150057	family:plasmid:10	mge:881 - pB8 (plasmid);	uncultured bacterium;Pseudomonas sp. B13
8	protein:plasmid:152457	family:plasmid:10	mge:1990 - 4 (plasmid);	Aeromonas salmonicida subsp. salmonicida A449
8	protein:plasmid:153771	family:plasmid:10	mge:724 - pTB11 (plasmid);	uncultured bacterium; Pseudoalteromonas
8	protein:plasmid:15400	family:plasmid:10	mge:349 - R751 (plasmid);	Enterobacter aerogenes
8	protein:plasmid:154437	family:plasmid:10	mge:1108 - pFBAOT6 (plasmid);	Aeromonas punctata
8	protein:plasmid:158567	family:plasmid:10	mge:1101 - pRSB101 (plasmid);	uncultured bacterium;Escherichia coli K12;Pseudomonas sp. B13
8	protein:plasmid:16023	family:plasmid:10	mge:370 - p1658/97 (plasmid);	Escherichia coli
8	protein:plasmid:16972	family:plasmid:10	mge:409 - R46 (plasmid);	Salmonella typhimurium
8	protein:plasmid:17771	family:plasmid:10	mge:464 - pMLa (plasmid);	Mesorhizobium loti;Mesorhizobium loti MAFF303099
8	protein:plasmid:19300	family:plasmid:10	mge:507 - pJR2 (plasmid);	Pasteurella multocida
8	protein:plasmid:19635	family:plasmid:10	mge:518 - R100 (plasmid);	Shigella flexneri
8	protein:plasmid:23318	family:plasmid:10	mge:574 - pNGR234a (plasmid);	Rhizobium sp. NGR234
8	protein:plasmid:23517	family:plasmid:10	mge:574 - pNGR234a (plasmid);	Rhizobium sp. NGR234
8	protein:plasmid:24219	family:plasmid:10	mge:587 - pHCM1 (plasmid);	Salmonella enterica subsp. enterica serovar Typhi;Salmonella enterica subsp. enterica serovar Typhi str. CT18
8	protein:plasmid:30081	family:plasmid:10	mge:675 - pB10 (plasmid);	uncultured bacterium;Pseudomonas sp. B13
8	protein:proph:171638	family:plasmid:10	prophinder:42645	Vibrio harveyi ATCC BAA-1116
9	protein:plasmid:116186	family:plasmid:10	mge:1903 - 5 (plasmid);	Aeromonas salmonicida subsp. salmonicida A449
9	protein:plasmid:117428	family:plasmid:10	mge:818 - pO86A1 (plasmid);	Escherichia coli
9	protein:plasmid:117454	family:plasmid:10	mge:818 - pO86A1 (plasmid);	Escherichia coli
9	protein:plasmid:117784	family:plasmid:10	mge:946 - pSC138 (plasmid);	Salmonella enterica subsp. enterica serovar Choleraesuis str. SC-B67
9	protein:plasmid:119693	family:plasmid:10	mge:774 - pUTI89 (plasmid);	Escherichia coli UTI89
9	protein:plasmid:119703	family:plasmid:10	mge:774 - pUTI89 (plasmid);	Escherichia coli UTI89
9	protein:plasmid:121431	family:plasmid:10	mge:819 - pO113 (plasmid);	Escherichia coli
9	protein:plasmid:123326	family:plasmid:10	mge:845 - pAPEC-O2-ColV (plasmid);	Escherichia coli
9	protein:plasmid:125609	family:plasmid:10	mge:1922 - pSFO157 (plasmid);	Escherichia coli O157
9	protein:plasmid:125621	family:plasmid:10	mge:1922 - pSFO157 (plasmid);	Escherichia coli O157
9	protein:plasmid:128700	family:plasmid:10	mge:793 - pEL60 (plasmid);	Erwinia amylovora
9	protein:plasmid:136976	family:plasmid:10	mge:1830 - pYVe8081 (plasmid);	Yersinia enterocolitica subsp. enterocolitica 8081
9	protein:plasmid:139567	family:plasmid:10	mge:1127 - pAPEC-O2-R (plasmid);	Escherichia coli
9	protein:plasmid:141034	family:plasmid:10	mge:1959 - pKPN3 (plasmid);	Klebsiella pneumoniae subsp. pneumoniae MGH 78578
9	protein:plasmid:14251	family:plasmid:10	mge:290 - pCTX-M3 (plasmid);	Citrobacter freundii
9	protein:plasmid:149772	family:plasmid:10	mge:1981 - pKPN5 (plasmid);	Klebsiella pneumoniae subsp. pneumoniae MGH 78578
9	protein:plasmid:149940	family:plasmid:10	mge:1982 - plasmid 59kb (plasmid);	Yersinia pseudotuberculosis IP 31758
9	protein:plasmid:150322	family:plasmid:10	mge:1983 - pENTE01 (plasmid);	Enterobacter sp. 638
9	protein:plasmid:150889	family:plasmid:10	mge:1986 - pKPN4 (plasmid);	Klebsiella pneumoniae subsp. pneumoniae MGH 78578
9	protein:plasmid:151287	family:plasmid:10	mge:1084 - pCoo (plasmid);	Escherichia coli
9	protein:plasmid:151333	family:plasmid:10	mge:1084 - pCoo (plasmid);	Escherichia coli
9	protein:plasmid:151452	family:plasmid:10	mge:1105 - pSCV50 (plasmid);	Salmonella enterica subsp. enterica serovar Choleraesuis str. SC-B67
9	protein:plasmid:151480	family:plasmid:10	mge:1105 - pSCV50 (plasmid);	Salmonella enterica subsp. enterica serovar Choleraesuis str. SC-B67
9	protein:plasmid:156019	family:plasmid:10	mge:807 - pLVPK (plasmid);	Klebsiella pneumoniae
9	protein:plasmid:156759	family:plasmid:10	mge:969 - pOU1113 (plasmid);	Salmonella enterica
9	protein:plasmid:15753	family:plasmid:10	mge:365 - pB171 (plasmid);	Escherichia coli
9	protein:plasmid:157707	family:plasmid:10	mge:1124 - pO157 (plasmid);	Escherichia coli O157
9	protein:plasmid:157723	family:plasmid:10	mge:1124 - pO157 (plasmid);	Escherichia coli O157
9	protein:plasmid:15822	family:plasmid:10	mge:365 - pB171 (plasmid);	Escherichia coli
9	protein:plasmid:158820	family:plasmid:10	mge:738 - pU302L (plasmid);	Salmonella typhimurium
9	protein:plasmid:158909	family:plasmid:10	mge:738 - pU302L (plasmid);	Salmonella typhimurium
9	protein:plasmid:16037	family:plasmid:10	mge:370 - p1658/97 (plasmid);	Escherichia coli
9	protein:plasmid:16102	family:plasmid:10	mge:373 - pO157 (plasmid);	Escherichia coli O157
9	protein:plasmid:16110	family:plasmid:10	mge:373 - pO157 (plasmid);	Escherichia coli O157
9	protein:plasmid:16985	family:plasmid:10	mge:409 - R46 (plasmid);	Salmonella typhimurium
9	protein:plasmid:19420	family:plasmid:10	mge:515 - ColIb-P9 (plasmid);	Shigella sonnei
9	protein:plasmid:19538	family:plasmid:10	mge:516 - F (plasmid);	Escherichia coli K12
9	protein:plasmid:19550	family:plasmid:10	mge:516 - F (plasmid);	Escherichia coli K12
9	protein:plasmid:24045	family:plasmid:10	mge:586 - pKDSC50 (plasmid);	Salmonella enterica subsp. enterica serovar Choleraesuis
9	protein:plasmid:24716	family:plasmid:10	mge:595 - R64 (plasmid);	Salmonella typhimurium
9	protein:plasmid:24836	family:plasmid:10	mge:596 - pSLT (plasmid);	Salmonella typhimurium LT2
9	protein:plasmid:30557	family:plasmid:10	mge:689 - pYVa127/90 (plasmid);	Yersinia enterocolitica
9	protein:plasmid:30623	family:plasmid:10	mge:690 - pYVe8081 (plasmid);	Yersinia enterocolitica
10	protein:plasmid:112306	family:plasmid:10	mge:893 - pMOL28 (plasmid);	Cupriavidus metallidurans CH34
10	protein:plasmid:115408	family:plasmid:10	mge:1834 - RPME01 (plasmid);	Methylibium petroleiphilum PM1
10	protein:plasmid:117636	family:plasmid:10	mge:811 - 2 (plasmid);	Cupriavidus metallidurans CH34
10	protein:plasmid:120793	family:plasmid:10	mge:1913 - plasmid_153kb (plasmid);	Yersinia pseudotuberculosis IP 31758
10	protein:plasmid:123570	family:plasmid:10	mge:1059 - 1 (plasmid);	Polaromonas sp. JS666
10	protein:plasmid:124752	family:plasmid:10	mge:1089 - pMOL30 (plasmid);	Cupriavidus metallidurans CH34
10	protein:plasmid:124815	family:plasmid:10	mge:1089 - pMOL30 (plasmid);	Cupriavidus metallidurans CH34
10	protein:plasmid:124843	family:plasmid:10	mge:1089 - pMOL30 (plasmid);	Cupriavidus metallidurans CH34
10	protein:plasmid:124885	family:plasmid:10	mge:1089 - pMOL30 (plasmid);	Cupriavidus metallidurans CH34
10	protein:plasmid:126539	family:plasmid:10	mge:1925 - pBVIE03 (plasmid);	Burkholderia vietnamiensis G4
10	protein:plasmid:126550	family:plasmid:10	mge:1925 - pBVIE03 (plasmid);	Burkholderia vietnamiensis G4
10	protein:plasmid:126984	family:plasmid:10	mge:1818 - pPNAP03 (plasmid);	Polaromonas naphthalenivorans CJ2
10	protein:plasmid:128065	family:plasmid:10	mge:847 - 1 (plasmid);	Burkholderia cenocepacia HI2424
10	protein:plasmid:128075	family:plasmid:10	mge:847 - 1 (plasmid);	Burkholderia cenocepacia HI2424
10	protein:plasmid:133343	family:plasmid:10	mge:765 - 1 (plasmid);	Ralstonia eutropha JMP134
10	protein:plasmid:136040	family:plasmid:10	mge:955 - pA81 (plasmid);	Achromobacter xylosoxidans
10	protein:plasmid:138370	family:plasmid:10	mge:1819 - pPNAP04 (plasmid);	Polaromonas naphthalenivorans CJ2
10	protein:plasmid:139956	family:plasmid:10	mge:1955 - pBVIE01 (plasmid);	Burkholderia vietnamiensis G4
10	protein:plasmid:141901	family:plasmid:10	mge:805 - 2 (plasmid);	Azoarcus sp. EbN1
10	protein:plasmid:143132	family:plasmid:10	mge:1043 - 1 (plasmid);	Azoarcus sp. EbN1
10	protein:plasmid:144972	family:plasmid:10	mge:1006 - megaplasmid (plasmid);	Ralstonia eutropha JMP134
10	protein:plasmid:145731	family:plasmid:10	mge:1972 - pBVIE02 (plasmid);	Burkholderia vietnamiensis G4
10	protein:plasmid:145880	family:plasmid:10	mge:1972 - pBVIE02 (plasmid);	Burkholderia vietnamiensis G4
10	protein:plasmid:145884	family:plasmid:10	mge:1972 - pBVIE02 (plasmid);	Burkholderia vietnamiensis G4
10	protein:plasmid:149470	family:plasmid:10	mge:823 - pHG1 (plasmid);	Ralstonia eutropha H16
10	protein:plasmid:149637	family:plasmid:10	mge:823 - pHG1 (plasmid);	Ralstonia eutropha H16
10	protein:plasmid:150697	family:plasmid:10	mge:1816 - pPNAP01 (plasmid);	Polaromonas naphthalenivorans CJ2
10	protein:plasmid:151729	family:plasmid:10	mge:1989 - pBVIE04 (plasmid);	Burkholderia vietnamiensis G4
10	protein:plasmid:152657	family:plasmid:10	mge:1057 - 1 (plasmid);	Cupriavidus metallidurans CH34
10	protein:plasmid:152661	family:plasmid:10	mge:1057 - 1 (plasmid);	Cupriavidus metallidurans CH34
10	protein:plasmid:152662	family:plasmid:10	mge:1057 - 1 (plasmid);	Cupriavidus metallidurans CH34
10	protein:plasmid:152729	family:plasmid:10	mge:1057 - 1 (plasmid);	Cupriavidus metallidurans CH34
10	protein:plasmid:153303	family:plasmid:10	mge:1136 - pJP4 (plasmid);	Ralstonia eutropha JMP134
10	protein:plasmid:153591	family:plasmid:10	mge:887 - 2 (plasmid);	Polaromonas sp. JS666
10	protein:plasmid:153604	family:plasmid:10	mge:887 - 2 (plasmid);	Polaromonas sp. JS666
10	protein:plasmid:156544	family:plasmid:10	mge:1817 - pPNAP02 (plasmid);	Polaromonas naphthalenivorans CJ2
10	protein:plasmid:158356	family:plasmid:10	mge:1813 - pMAQU01 (plasmid);	Marinobacter aquaeolei VT8
10	protein:plasmid:21916	family:plasmid:10	mge:570 - pGMI1000MP (plasmid);	Ralstonia solanacearum GMI1000
10	protein:plasmid:22691	family:plasmid:10	mge:570 - pGMI1000MP (plasmid);	Ralstonia solanacearum GMI1000
11	protein:plasmid:10911	family:plasmid:101	mge:206 - Ti (plasmid); yld	Agrobacterium tumefaciens
11	protein:plasmid:109520	family:plasmid:101	mge:1895 - pQpDG (plasmid);	Coxiella burnetii Dugway 7E9-12
11	protein:plasmid:109543	family:plasmid:101	mge:1895 - pQpDG (plasmid);	Coxiella burnetii Dugway 7E9-12
11	protein:plasmid:110479	family:plasmid:101	mge:1073 - 3 (plasmid);	Mesorhizobium sp. BNC1
11	protein:plasmid:110565	family:plasmid:101	mge:1899 - pACRY02 (plasmid);	Acidiphilium cryptum JF-5
11	protein:plasmid:111015	family:plasmid:101	mge:714 - 2 (plasmid);	Nitrobacter hamburgensis X14
11	protein:plasmid:111694	family:plasmid:101	mge:814 - pRHL1 (plasmid);	Rhodococcus sp. RHA1
11	protein:plasmid:117283	family:plasmid:101	mge:1906 - pRSPA02 (plasmid);	Rhodobacter sphaeroides ATCC 17025
11	protein:plasmid:117319	family:plasmid:101	mge:915 - pGOX2 (plasmid);	Gluconobacter oxydans 621H
11	protein:plasmid:118295	family:plasmid:101	mge:1042 - 1 (plasmid);	Mesorhizobium sp. BNC1
11	protein:plasmid:118327	family:plasmid:101	mge:1042 - 1 (plasmid);	Mesorhizobium sp. BNC1
11	protein:plasmid:127261	family:plasmid:101	mge:783 - 2 (plasmid);	Mesorhizobium sp. BNC1
11	protein:plasmid:128897	family:plasmid:101	mge:1814 - pMAQU02 (plasmid);	Marinobacter aquaeolei VT8
11	protein:plasmid:129469	family:plasmid:101	mge:947 - pNF1 (plasmid);	Nocardia farcinica IFM 10152
11	protein:plasmid:129714	family:plasmid:101	mge:922 - pND6-1 (plasmid);	Pseudomonas sp. ND6
11	protein:plasmid:130146	family:plasmid:101	mge:862 - pTB1 (plasmid);	Roseobacter denitrificans OCh 114
11	protein:plasmid:130459	family:plasmid:101	mge:1935 - pXAUT01 (plasmid);	Xanthobacter autotrophicus Py2
11	protein:plasmid:132084	family:plasmid:101	mge:1065 - pGOX1 (plasmid);	Gluconobacter oxydans 621H
11	protein:plasmid:132259	family:plasmid:101	mge:1938 - pACRY01 (plasmid);	Acidiphilium cryptum JF-5
11	protein:plasmid:132387	family:plasmid:101	mge:1938 - pACRY01 (plasmid);	Acidiphilium cryptum JF-5
11	protein:plasmid:135018	family:plasmid:101	mge:1094 - TM1040 mega plasmid (plasmid);	Silicibacter sp. TM1040
11	protein:plasmid:136410	family:plasmid:101	mge:1946 - pOANT02 (plasmid);	Ochrobactrum anthropi ATCC 49188
11	protein:plasmid:147279	family:plasmid:101	mge:1796 - 1 (plasmid);	Shewanella sp. ANA-3
11	protein:plasmid:147450	family:plasmid:101	mge:1796 - 1 (plasmid);	Shewanella sp. ANA-3
11	protein:plasmid:147979	family:plasmid:101	mge:1034 - pRL10 (plasmid);	Rhizobium leguminosarum bv. viciae 3841
11	protein:plasmid:15002	family:plasmid:101	mge:337 - QpH1 (plasmid);	Coxiella burnetii
11	protein:plasmid:15036	family:plasmid:101	mge:338 - QpDV (plasmid);	Coxiella burnetii
11	protein:plasmid:15045	family:plasmid:101	mge:339 - pQpH1 (plasmid);	Coxiella burnetii RSA 493
11	protein:plasmid:152139	family:plasmid:101	mge:1079 - 3 (plasmid);	Nitrobacter hamburgensis X14
11	protein:plasmid:158633	family:plasmid:101	mge:791 - pSD25 (plasmid);	Ruegeria sp. PR1b
11	protein:plasmid:158667	family:plasmid:101	mge:791 - pSD25 (plasmid);	Ruegeria sp. PR1b
11	protein:plasmid:158770	family:plasmid:101	mge:988 - pFP11 (plasmid);	Streptomyces sp. F11
11	protein:plasmid:17795	family:plasmid:101	mge:464 - pMLa (plasmid);	Mesorhizobium loti;Mesorhizobium loti MAFF303099
11	protein:plasmid:17948	family:plasmid:101	mge:465 - pMLb (plasmid);	Mesorhizobium loti;Mesorhizobium loti MAFF303099
11	protein:plasmid:20843	family:plasmid:101	mge:564 - pADP-1 (plasmid);	Pseudomonas sp. ADP
11	protein:plasmid:23203	family:plasmid:101	mge:573 - pRi1724 (plasmid);	Agrobacterium rhizogenes
11	protein:plasmid:29490	family:plasmid:101	mge:657 - SCP2 (plasmid);	Streptomyces coelicolor
12	protein:proph:159090	family:proph:2	prophinder:43949	Escherichia coli str. K12 substr. MG1655
12	protein:proph:160957	family:proph:2	prophinder:44173	Yersinia pestis Nepal516
12	protein:proph:161593	family:proph:2	prophinder:46219	Salmonella typhimurium LT2
12	protein:proph:161633	family:proph:2	prophinder:46220	Salmonella typhimurium LT2
12	protein:proph:163921	family:proph:2	prophinder:44213	Escherichia coli E24377A
12	protein:proph:164309	family:proph:2	prophinder:44421	Yersinia pestis KIM
12	protein:proph:164909	family:proph:2	prophinder:43110	Klebsiella pneumoniae subsp. pneumoniae MGH 78578
12	protein:proph:166127	family:proph:2	prophinder:46725	Legionella pneumophila str. Corby
12	protein:proph:166396	family:proph:2	prophinder:45111	Yersinia enterocolitica subsp. enterocolitica 8081
12	protein:proph:166969	family:proph:2	prophinder:45345	Burkholderia thailandensis E264
12	protein:proph:170173	family:proph:2	prophinder:44160	Yersinia pestis Antiqua
12	protein:proph:170667	family:proph:2	prophinder:47070	Delftia acidovorans SPH-1
12	protein:proph:171617	family:proph:2	prophinder:42641	Vibrio harveyi ATCC BAA-1116
12	protein:proph:172666	family:proph:2	prophinder:43354	Escherichia coli O157:H7 str. Sakai
12	protein:proph:173088	family:proph:2	prophinder:47039	Yersinia pestis Pestoides F
12	protein:proph:173472	family:proph:2	prophinder:47561	Salmonella enterica subsp. enterica serovar Paratyphi B str. SPB7
12	protein:proph:173843	family:proph:2	prophinder:45574	Salmonella enterica subsp. enterica serovar Typhi str. CT18
12	protein:proph:174774	family:proph:2	prophinder:45395	Photobacterium profundum SS9
12	protein:proph:175087	family:proph:2	prophinder:45435	Salmonella enterica subsp. enterica serovar Typhi str. Ty2
12	protein:proph:177643	family:proph:2	prophinder:42713	Escherichia coli O157:H7 EDL933
12	protein:proph:178255	family:proph:2	prophinder:43765	Herminiimonas arsenicoxydans
12	protein:proph:179153	family:proph:2	prophinder:46475	Chromohalobacter salexigens DSM 3043
12	protein:proph:179490	family:proph:2	prophinder:42571	Escherichia coli CFT073
12	protein:proph:180177	family:proph:2	prophinder:47329	Shewanella baltica OS195
12	protein:proph:183650	family:proph:2	prophinder:46816	Shigella flexneri 5 str. 8401
12	protein:proph:184677	family:proph:2	prophinder:44942	Shigella flexneri 2a str. 2457T
12	protein:proph:184913	family:proph:2	prophinder:45964	Enterobacter sakazakii ATCC BAA-894
12	protein:vir:10032	family:vir:2	mge:179 - Stx1 converting bacteriophage (virus);	Escherichia coli O157:H7
12	protein:vir:10198	family:vir:2	mge:180 - Stx2 converting bacteriophage II (virus);	Escherichia coli O157:H7
12	protein:vir:1195	family:vir:2	mge:24 - phi CTX (virus);	Pseudomonas aeruginosa
12	protein:vir:2844	family:vir:2	mge:59 - Stx2 converting bacteriophage I (virus);	Escherichia coli O157:H7 EDL933
12	protein:vir:3245	family:vir:2	mge:66 - 933W (virus);	Escherichia coli O157:H7 EDL933
12	protein:vir:446	family:vir:2	mge:11 - P27 (virus);	Escherichia coli
12	protein:vir:765	family:vir:2	mge:16 - VT2-Sa (virus);	Escherichia coli O157:H7 EDL933 Escherichia
12	protein:vir:93539	family:vir:2	mge:157 - phi 4795 (virus);	Escherichia coli
13	protein:proph:161592	family:proph:2	prophinder:46218	Salmonella typhimurium LT2
13	protein:proph:163802	family:proph:2	prophinder:44194	Escherichia coli E24377A
13	protein:proph:164506	family:proph:2	prophinder:44697	Vibrio cholerae O395
13	protein:proph:165769	family:proph:2	prophinder:45806	Pseudomonas aeruginosa PA7
13	protein:proph:165771	family:proph:2	prophinder:45807	Pseudomonas aeruginosa PA7
13	protein:proph:166653	family:proph:2	prophinder:43417	Hahella chejuensis KCTC 2396
13	protein:proph:167900	family:proph:2	prophinder:42494	Yersinia pseudotuberculosis IP 32953
13	protein:proph:168092	family:proph:2	prophinder:42503	Yersinia pseudotuberculosis IP 32953
13	protein:proph:170543	family:proph:2	prophinder:45536	Salmonella enterica subsp. enterica serovar Paratyphi A str. ATCC 9150
13	protein:proph:170654	family:proph:2	prophinder:45540	Salmonella enterica subsp. enterica serovar Paratyphi A str. ATCC 9150
13	protein:proph:172185	family:proph:2	prophinder:45593	Vibrio fischeri ES114
13	protein:proph:173842	family:proph:2	prophinder:45571	Salmonella enterica subsp. enterica serovar Typhi str. CT18
13	protein:proph:174032	family:proph:2	prophinder:46703	Aeromonas salmonicida subsp. salmonicida A449
13	protein:proph:174103	family:proph:2	prophinder:46711	Aeromonas salmonicida subsp. salmonicida A449
13	protein:proph:175068	family:proph:2	prophinder:45433	Salmonella enterica subsp. enterica serovar Typhi str. Ty2
13	protein:proph:176924	family:proph:2	prophinder:43629	Escherichia coli APEC O1
13	protein:proph:179258	family:proph:2	prophinder:44807	Enterobacter sp. 638
13	protein:proph:179390	family:proph:2	prophinder:42564	Escherichia coli CFT073
13	protein:proph:182982	family:proph:2	prophinder:44514	Escherichia coli HS
13	protein:vir:1854	family:vir:2	mge:324 - 186 (virus);	Escherichia coli
13	protein:vir:2043	family:vir:2	mge:315 - P2 (virus);	Escherichia coli
13	protein:vir:248	family:vir:2	mge:7 - K139 (virus);	Vibrio cholerae O139
13	protein:vir:3724	family:vir:2	mge:79 - HP1 (virus);	Haemophilus influenzae
13	protein:vir:3766	family:vir:2	mge:328 - HP2 (virus);	Haemophilus influenzae
13	protein:vir:4436	family:vir:2	mge:94 - Pf1 (virus);	Pseudomonas aeruginosa
13	protein:vir:5719	family:vir:2	mge:120 - L-413C (virus);	Yersinia pestis
13	protein:vir:6087	family:vir:2	mge:126 - WPhi (virus);	Escherichia coli
13	protein:vir:78772	family:vir:2	mge:1857 - phiO18P (virus);	Aeromonas media
13	protein:vir:98534	family:vir:2	mge:1533 - PSP3 (virus);	Salmonella
13	protein:vir:98863	family:vir:2	mge:1495 - F108 (virus);	Pasteurella multocida
14	protein:plasmid:131421	family:plasmid:226	mge:1936 - pRSPA01 (plasmid);	Rhodobacter sphaeroides ATCC 17025
14	protein:plasmid:134953	family:plasmid:226	mge:1094 - TM1040 mega plasmid (plasmid);	Silicibacter sp. TM1040
14	protein:plasmid:138797	family:plasmid:226	mge:940 - megaplasmid (plasmid);	Silicibacter pomeroyi DSS-3 megaplasmid
14	protein:plasmid:150786	family:plasmid:226	mge:1816 - pPNAP01 (plasmid);	Polaromonas naphthalenivorans CJ2
14	protein:plasmid:152950	family:plasmid:226	mge:1991 - pSWIT02 (plasmid);	Sphingomonas wittichii RW1
14	protein:plasmid:25020	family:plasmid:226	mge:603 - pMR-1 (plasmid);	Shewanella oneidensis MR-1
14	protein:plasmid:25021	family:plasmid:226	mge:603 - pMR-1 (plasmid);	Shewanella oneidensis MR-1
14	protein:proph:166098	family:proph:2	prophinder:45363	Burkholderia thailandensis E264
14	protein:proph:170187	family:proph:2	prophinder:46719	Erythrobacter litoralis HTCC2594
14	protein:proph:170188	family:proph:2	prophinder:46719	Erythrobacter litoralis HTCC2594
14	protein:proph:171862	family:proph:2	prophinder:43931	Mesorhizobium sp. BNC1
14	protein:proph:181979	family:proph:2	prophinder:46188	Nitrobacter winogradskyi Nb-255
14	YP_868885.1	none	Tn4371_like	Shewanella sp. ANA-3
14	YP_969047.1	none	Tn4371_like	Acidovorax avenae subsp. citrulli AAC00-1
14	YP_998457.1	none	Tn4371_like	Verminephrobacter eiseniae EF01-2
14	YP_001349101.1	none	Tn4371_like	Pseudomonas aeruginosa PA7
14	YP_001561528.1	none	Tn4371_like	Delftia acidovorans SPH-1
14	YP_001563768.1	none	Tn4371_like	Delftia acidovorans SPH-1
14	YP_001630775.1	none	Tn4371_like	Bordetella petrii DSM 12804
14	NP_520743.1	none	Tn4371_like	Ralstonia solanacearum GMI1000
14	YP_001900160.1	none	Tn4371_like	Ralstonia pickettii 12J
14	YP_002513933.1	none	Tn4371_like	Thioalkalivibrio sp. HL-EbGR7
14	CAD61108.1	none	Tn4371	Cupriavidus oxalaticus
14	ZP_00416466.1	none	Tn4371_like	Azotobacter vinelandii AvOP
14	YP_583391.1	none	Tn4371_like	Cupriavidus metallidurans CH34
15	protein:proph:159057	family:proph:76	prophinder:43946	Escherichia coli str. K12 substr. MG1655
15	protein:proph:159411	family:proph:76	prophinder:42965	Sodalis glossinidius str. 'morsitans'
15	protein:proph:161464	family:proph:76	prophinder:44877	Thiomicrospira crunogena XCL-2
15	protein:proph:163836	family:proph:76	prophinder:44200	Escherichia coli E24377A
15	protein:proph:163968	family:proph:76	prophinder:45071	Shigella dysenteriae Sd197
15	protein:proph:165711	family:proph:76	prophinder:46916	Serratia proteamaculans 568
15	protein:proph:166165	family:proph:76	prophinder:46556	Yersinia pseudotuberculosis IP 31758
15	protein:proph:166790	family:proph:76	prophinder:45495	Magnetospirillum magneticum AMB-1
15	protein:proph:167024	family:proph:76	prophinder:45354	Burkholderia thailandensis E264
15	protein:proph:172516	family:proph:76	prophinder:43339	Escherichia coli O157
15	protein:proph:173414	family:proph:76	prophinder:47542	Salmonella enterica subsp. enterica serovar Paratyphi B str. SPB7
15	protein:proph:175202	family:proph:76	prophinder:45139	Salmonella enterica subsp. enterica serovar Choleraesuis str. SC-B67
15	protein:proph:176038	family:proph:76	prophinder:43921	Escherichia coli 536
15	protein:proph:176769	family:proph:76	prophinder:43592	Escherichia coli APEC O1
15	protein:proph:177457	family:proph:76	prophinder:42687	Escherichia coli O157 H7 EDL933
15	protein:proph:181222	family:proph:76	prophinder:43025	Escherichia coli UTI89
15	protein:proph:181758	family:proph:76	prophinder:42551	Shewanella baltica OS185
15	protein:proph:183580	family:proph:76	prophinder:46776	Shigella flexneri 5 str. 8401
15	protein:proph:184415	family:proph:76	prophinder:45178	Pseudomonas syringae pv. phaseolicola 1448A
15	protein:vir:1909	family:vir:418	mge:41 - HK022 (virus);	Escherichia coli
15	protein:vir:210	family:vir:418	mge:6 - HK97 (virus);	Escherichia coli
15	protein:vir:3446	family:vir:418	mge:70 - lambda (virus);	Escherichia coli
16	ZP_02999712	none	IntGEc536_0274	Escherichia coli 536
16	protein:proph:165665	family:proph:2	prophinder:46259	Burkholderia pseudomallei K96243
16	protein:proph:166570	family:proph:2	prophinder:45751	Haemophilus influenzae PittGG
16	protein:proph:170570	family:proph:2	prophinder:45538	Salmonella enterica subsp. enterica serovar Paratyphi A str. ATCC 9150
16	protein:proph:172394	family:proph:2	prophinder:43288	Escherichia coli O157:H7 str. Sakai
16	protein:proph:177420	family:proph:2	prophinder:42654	Escherichia coli O157:H7 EDL933
16	protein:proph:178328	family:proph:2	prophinder:43459	Pseudomonas putida KT2440
16	protein:proph:182773	family:proph:2	prophinder:47620	Burkholderia cenocepacia MC0-3
16	protein:proph:183040	family:proph:2	prophinder:44518	Escherichia coli HS
16	protein:proph:183558	family:proph:2	prophinder:46768	Shigella flexneri 5 str. 8401
16	protein:proph:184621	family:proph:2	prophinder:44923	Shigella flexneri 2a str. 2457T
16	protein:vir:100962	family:vir:2	mge:1509 - ST104 (virus);	Salmonella typhimurium DT104
16	protein:vir:103975	family:vir:2	mge:1665 - phi52237 (virus);	Burkholderia pseudomallei
16	protein:vir:105753	family:vir:2	mge:1501 - ES18 (virus);	Salmonella typhimurium
16	protein:vir:2059	family:vir:2	mge:46 - P22 (virus);	Salmonella typhimurium
16	protein:vir:3539	family:vir:2	mge:72 - APSE-1 (virus);	Acyrthosiphon pisum
16	protein:vir:4368	family:vir:2	mge:93 - D3 (virus);	Pseudomonas aeruginosa
16	protein:vir:4532	family:vir:2	mge:97 - V (virus);	Shigella flexneri
16	protein:vir:77653	family:vir:2	mge:117 - Aaphi23 (virus);	Actinobacillus actinomycetemcomitans
16	protein:vir:79137	family:vir:2	mge:1863 - RSA1 (virus);	Ralstonia solanacearum
16	protein:vir:79166	family:vir:2	mge:1866 - phiE202 (virus);	Burkholderia thailandensis
16	protein:vir:9214	family:vir:2	mge:164 - ST64T (virus);	Salmonella enterica subsp. enterica serovar
17	protein:proph:160297	family:proph:2	prophinder:44149	Staphylococcus aureus subsp. aureus NCTC 8325
17	protein:proph:161971	family:proph:2	prophinder:42807	Staphylococcus aureus subsp. aureus Mu50
17	protein:proph:163461	family:proph:2	prophinder:46496	Staphylococcus haemolyticus JCSC1435
17	protein:proph:169769	family:proph:2	prophinder:45292	Staphylococcus aureus subsp. aureus JH9
17	protein:proph:173239	family:proph:2	prophinder:45258	Staphylococcus aureus subsp. aureus JH1
17	protein:proph:176573	family:proph:2	prophinder:44868	Staphylococcus aureus subsp. aureus str. Newman
17	protein:proph:180992	family:proph:2	prophinder:45329	Staphylococcus aureus subsp. aureus Mu3
17	protein:vir:103937	family:vir:2	mge:1662 - phiNM (virus);	Staphylococcus aureus
17	protein:vir:105896	family:vir:2	mge:1514 - phiETA3 (virus);	Staphylococcus aureus
17	protein:vir:106643	family:vir:2	mge:1557 - 187 (virus);	Staphylococcus aureus
17	protein:vir:1196	family:vir:2	mge:25 - phi ETA (virus);	Staphylococcus aureus integrase 349 phi ETA
17	protein:vir:1399	family:vir:2	mge:314 - phi3626 (virus);	Clostridium perfringens
17	protein:vir:4657	family:vir:2	mge:102 - phiPV83 (virus);	Staphylococcus aureus
17	protein:vir:9276	family:vir:2	mge:165 - phi 11 (virus);	Staphylococcus aureus subsp. aureus NCTC
17	protein:vir:93710	family:vir:2	mge:1475 - 55 (virus);	Staphylococcus aureus
17	protein:vir:94467	family:vir:2	mge:1508 - 88 (virus);	Staphylococcus aureus
17	protein:vir:94808	family:vir:2	mge:1531 - 29 (virus);	Staphylococcus aureus
17	protein:vir:95941	family:vir:2	mge:1588 - 71 (virus);	Staphylococcus aureus
17	protein:vir:96237	family:vir:2	mge:1607 - 69 (virus);	Staphylococcus aureus
17	protein:vir:99735	family:vir:2	mge:1497 - phiETA2 (virus);	Staphylococcus aureus
18	protein:plasmid:10993	family:plasmid:101	mge:208 - AT (plasmid);	Agrobacterium tumefaciens;Agrobacterium tumefaciens str. C58
18	protein:plasmid:110152	family:plasmid:101	mge:1897 - pSMED03 (plasmid);	Sinorhizobium medicae WSM419
18	protein:plasmid:110903	family:plasmid:101	mge:714 - 2 (plasmid);	Nitrobacter hamburgensis X14
18	protein:plasmid:113149	family:plasmid:101	mge:1901 - pSMED02 (plasmid);	Sinorhizobium medicae WSM419
18	protein:plasmid:116041	family:plasmid:101	mge:797 - pXCV183 (plasmid);	Xanthomonas campestris pv. vesicatoria str. 85-10
18	protein:plasmid:11739	family:plasmid:101	mge:210 - AT (plasmid);	Agrobacterium tumefaciens str. C58
18	protein:plasmid:120994	family:plasmid:101	mge:1914 - pOANT01 (plasmid);	Ochrobactrum anthropi ATCC 49188
18	protein:plasmid:127362	family:plasmid:101	mge:763 - pRL8 (plasmid);	Rhizobium leguminosarum bv. viciae 3841
18	protein:plasmid:132693	family:plasmid:101	mge:1939 - pQBR103 (plasmid);	Pseudomonas fluorescens SBW25
18	protein:plasmid:138793	family:plasmid:101	mge:940 - megaplasmid (plasmid);	Silicibacter pomeroyi DSS-3
18	protein:plasmid:142963	family:plasmid:101	mge:1967 - pOANT03 (plasmid);	Ochrobactrum anthropi ATCC 49188
18	protein:plasmid:148014	family:plasmid:101	mge:1034 - pRL10 (plasmid);	Rhizobium leguminosarum bv. viciae 3841
18	protein:plasmid:156178	family:plasmid:101	mge:890 - p42a (plasmid);	Rhizobium etli CFN 42
18	protein:plasmid:157230	family:plasmid:101	mge:1995 - pBBta01 (plasmid);	Bradyrhizobium sp. BTAi1
18	protein:plasmid:26911	family:plasmid:101	mge:607 - pSymA (plasmid);	Sinorhizobium meliloti 1021
18	protein:plasmid:26925	family:plasmid:101	mge:607 - pSymA (plasmid);	Sinorhizobium meliloti 1021
19	Bcep1808_7459	none	BIMA	B.cepacia
19	protein:plasmid:112296	family:plasmid:10	mge:893 - pMOL28 (plasmid);	Cupriavidus metallidurans CH34
19	protein:plasmid:117509	family:plasmid:10	mge:811 - 2 (plasmid);	Cupriavidus metallidurans CH34
19	protein:plasmid:124898	family:plasmid:10	mge:1089 - pMOL30 (plasmid);	Cupriavidus metallidurans CH34
19	protein:plasmid:126544	family:plasmid:10	mge:1925 - pBVIE03 (plasmid);	Burkholderia vietnamiensis G4
19	protein:plasmid:139811	family:plasmid:10	mge:1955 - pBVIE01 (plasmid);	Burkholderia vietnamiensis G4
19	protein:plasmid:145939	family:plasmid:10	mge:1972 - pBVIE02 (plasmid);	Burkholderia vietnamiensis G4
19	protein:plasmid:152768	family:plasmid:10	mge:1057 - 1 (plasmid);	Cupriavidus metallidurans CH34
19	protein:plasmid:153623	family:plasmid:10	mge:887 - 2 (plasmid);	Polaromonas sp. JS666
19	RALMEp10048	none	BIMA	Cupriavidus metallidurans CH34
19	RALMEp20095	none	BIMA	Cupriavidus metallidurans CH34
19	YP_001585623	none	BIMA	Burkholderia multivorans ATCC 17616
19	YP_001863350	none	BIMA	Burkholderia phymatum STM815
19	YP_552295	none	BIMA	Polaromonas sp. JS666
20	protein:plasmid:120775	family:plasmid:226	mge:1913 - plasmid_153kb (plasmid);	Yersinia pseudotuberculosis IP 31758
20	protein:plasmid:15890	family:plasmid:226	mge:369 - R721 (plasmid);	Escherichia coli
20	protein:plasmid:19483	family:plasmid:226	mge:515 - ColIb-P9 (plasmid);shufflon	Shigella sonnei
20	protein:plasmid:24783	family:plasmid:226	mge:595 - R64 (plasmid);shufflon	Salmonella typhimurium
20	protein:proph:159609	family:proph:2	prophinder:43124	Burkholderia pseudomallei 1710b
20	protein:proph:164943	family:proph:2	prophinder:46295	Haemophilus influenzae Rd KW20
20	protein:proph:168738	family:proph:2	prophinder:47366	Bordetella petrii DSM 12804
20	protein:proph:169015	family:proph:2	prophinder:47600	Burkholderia multivorans ATCC 17616
20	protein:proph:170496	family:proph:2	prophinder:44037	Desulfotalea psychrophila LSv54
20	protein:proph:170741	family:proph:2	prophinder:47071	Delftia acidovorans SPH-1
20	protein:proph:180737	family:proph:2	prophinder:43860	Bordetella bronchiseptica RB50
20	protein:proph:180754	family:proph:2	prophinder:43862	Bordetella bronchiseptica RB50
20	protein:proph:181759	family:proph:2	prophinder:43493	Acinetobacter baumannii ATCC 17978
20	protein:vir:100308	family:vir:2	mge:1484 - phi-MhaA1-PHL101 (virus);	Mannheimia haemolytica
21	protein:plasmid:110376	family:plasmid:226	mge:751 - pMT (plasmid);	Yersinia pestis Antiqua
21	protein:plasmid:110378	family:plasmid:226	mge:751 - pMT (plasmid);	Yersinia pestis Antiqua
21	protein:plasmid:118241	family:plasmid:226	mge:1907 - MT (plasmid);	Yersinia pestis Pestoides F
21	protein:plasmid:122317	family:plasmid:226	mge:844 - pG8786 (plasmid);	Yersinia pestis
21	protein:plasmid:123667	family:plasmid:226	mge:1059 - 1 (plasmid); e	Polaromonas sp. JS666
21	protein:plasmid:133198	family:plasmid:226	mge:1123 - pMT1 (plasmid);	Yersinia pestis biovar Microtus str. 91001
21	protein:plasmid:137291	family:plasmid:226	mge:1949 - pMT1 (plasmid);	Yersinia pestis CA88-4125
21	protein:plasmid:147215	family:plasmid:226	mge:1148 - pMT (plasmid);	Yersinia pestis Nepal516
21	protein:plasmid:24345	family:plasmid:226	mge:588 - pHCM2 (plasmid);	Salmonella enterica subsp. enterica serovar Typhi str. CT18
21	protein:proph:166067	family:proph:2	prophinder:45362	Burkholderia thailandensis E264
21	protein:proph:175314	family:proph:2	prophinder:45142	Salmonella enterica subsp. enterica serovar Choleraesuis str. SC-B67
21	protein:proph:178482	family:proph:2	prophinder:42610	Rhodobacter sphaeroides 2.4.1
22	protein:plasmid:109094	family:plasmid:10	mge:1803 - pP91278 (plasmid);	Photobacterium damselae subsp. piscicida
22	protein:plasmid:114738	family:plasmid:10	mge:719 - A (plasmid);	Anabaena variabilis ATCC 29413
22	protein:plasmid:117726	family:plasmid:10	mge:946 - pSC138 (plasmid);	Salmonella enterica subsp. enterica serovar Choleraesuis str. SC-B67
22	protein:plasmid:119263	family:plasmid:10	mge:1908 - pIP1202 (plasmid);	Yersinia pestis biovar Orientalis str. IP275
22	protein:plasmid:136189	family:plasmid:10	mge:1802 - pP99-018 (plasmid);	Photobacterium damselae subsp. piscicida
22	protein:plasmid:148644	family:plasmid:10	mge:1975 - pYR1 (plasmid);	Yersinia ruckeri
22	protein:plasmid:149243	family:plasmid:10	mge:1979 - pSN254 (plasmid);	Salmonella enterica subsp. enterica serovar Newport str. SL254
22	protein:plasmid:150325	family:plasmid:10	mge:1983 - pENTE01 (plasmid);	Enterobacter sp. 638
22	protein:plasmid:152466	family:plasmid:10	mge:1990 - 4 (plasmid);	Aeromonas salmonicida subsp. salmonicida A449
22	protein:plasmid:158291	family:plasmid:10	mge:1997 - pESA3 (plasmid);	Enterobacter sakazakii ATCC BAA-894
22	protein:plasmid:18894	family:plasmid:10	mge:497 - pCC7120alpha (plasmid);	Nostoc sp. PCC 7120
23	protein:plasmid:109709	family:plasmid:10	mge:1809 - pMKMS01 (plasmid);	Mycobacterium sp. KMS
23	protein:plasmid:111110	family:plasmid:10	mge:814 - pRHL1 (plasmid);	Rhodococcus sp. RHA1
23	protein:plasmid:111372	family:plasmid:10	mge:814 - pRHL1 (plasmid);	Rhodococcus sp. RHA1
23	protein:plasmid:112393	family:plasmid:10	mge:752 - 3 (plasmid);	Arthrobacter sp. FB24
23	protein:plasmid:125017	family:plasmid:10	mge:1146 - pNF2 (plasmid);	Nocardia farcinica IFM 10152
23	protein:plasmid:129592	family:plasmid:10	mge:947 - pNF1 (plasmid);	Nocardia farcinica IFM 10152
23	protein:plasmid:132971	family:plasmid:10	mge:715 - 2 (plasmid);	Arthrobacter sp. FB24
23	protein:plasmid:135400	family:plasmid:10	mge:1811 - TC1 (plasmid);	Arthrobacter aurescens TC1
23	protein:plasmid:137731	family:plasmid:10	mge:1808 - pNOCA01 (plasmid);	Nocardioides sp. JS614
23	protein:plasmid:157981	family:plasmid:10	mge:773 - pREL1 (plasmid);	Rhodococcus erythropolis PR4
23	protein:plasmid:157982	family:plasmid:10	mge:773 - pREL1 (plasmid);	Rhodococcus erythropolis PR4
24	protein:proph:163112	family:proph:2	prophinder:44372	Pseudomonas putida F1
24	protein:proph:167640	family:proph:2	prophinder:42460	Shewanella oneidensis MR-1
24	protein:proph:171794	family:proph:2	prophinder:42520	Shewanella baltica OS155
24	protein:proph:176378	family:proph:2	prophinder:44613	Shewanella denitrificans OS217
24	protein:proph:178296	family:proph:2	prophinder:43458	Pseudomonas putida KT2440
24	protein:proph:178329	family:proph:2	prophinder:43460	Pseudomonas putida KT2440
24	protein:proph:180075	family:proph:2	prophinder:47325	Shewanella baltica OS195
24	protein:proph:181734	family:proph:2	prophinder:42549	Shewanella baltica OS185
24	protein:proph:183907	family:proph:2	prophinder:43168	Shewanella sp. W3-18-1
24	protein:proph:184482	family:proph:2	prophinder:46541	Vibrio vulnificus YJ016
25	protein:proph:162753	family:proph:2	prophinder:45045	Streptococcus pyogenes str. Manfredo
25	protein:proph:174619	family:proph:2	prophinder:44838	Lactobacillus brevis ATCC 367
25	protein:proph:176957	family:proph:2	prophinder:44246	Streptococcus pyogenes MGAS315
25	protein:proph:177180	family:proph:2	prophinder:44265	Streptococcus pyogenes MGAS315
25	protein:proph:180393	family:proph:2	prophinder:43251	Streptococcus pyogenes MGAS8232
25	protein:proph:180613	family:proph:2	prophinder:43255	Streptococcus pyogenes MGAS8232
25	protein:vir:80035	family:vir:2	mge:1876 - B054 (virus);	Listeria monocytogenes
25	protein:vir:9611	family:vir:2	mge:173 - 315.1 (virus);	Streptococcus pyogenes MGAS315
25	protein:vir:9843	family:vir:2	mge:177 - 315.5 (virus);	Streptococcus pyogenes MGAS315
25	protein:vir:98623	family:vir:2	mge:1601 - phi3396 (virus);	Streptococcus dysgalactiae subsp. equisimilis
26	protein:proph:160380	family:proph:2	prophinder:46244	Mycobacterium sp. MCS
26	protein:proph:162238	family:proph:2	prophinder:46242	Mycobacterium sp. KMS
26	protein:proph:168528	family:proph:2	prophinder:43681	Desulfotomaculum reducens MI-1
26	protein:proph:170123	family:proph:2	prophinder:46016	Acidobacteria bacterium Ellin345
26	protein:proph:179908	family:proph:2	prophinder:45159	Clostridium thermocellum ATCC 27405
26	protein:proph:181878	family:proph:2	prophinder:46178	Nitrobacter winogradskyi Nb-255
26	protein:vir:108241	family:vir:2	mge:2004 - Giles (virus);	Mycobacterium smegmatis
26	protein:vir:5303	family:vir:2	mge:118 - IN93 (virus);	Thermus aquaticus
26	protein:vir:8137	family:vir:2	mge:152 - Che9c (virus);	Mycobacterium Mycobacterium smegmatis
27	protein:plasmid:117967	family:plasmid:454	mge:1037 - 1 (plasmid);	Mycobacterium sp. MCS
27	protein:plasmid:142273	family:plasmid:454	mge:1141 - pRHL3 (plasmid);	Rhodococcus sp. RHA1
27	protein:plasmid:146855	family:plasmid:454	mge:1973 - pMFLV01 (plasmid);	Mycobacterium gilvum PYR-GCK
27	protein:plasmid:146891	family:plasmid:454	mge:1973 - pMFLV01 (plasmid);	Mycobacterium gilvum PYR-GCK
27	protein:plasmid:157039	family:plasmid:454	mge:1810 - pMKMS02 (plasmid);	Mycobacterium sp. KMS
27	protein:plasmid:158154	family:plasmid:454	mge:773 - pREL1 (plasmid);	Rhodococcus erythropolis PR4
27	protein:plasmid:23942	family:plasmid:454	mge:579 - pBD2 (plasmid);	Rhodococcus erythropolis
27	protein:plasmid:23978	family:plasmid:454	mge:579 - pBD2 (plasmid);	Rhodococcus erythropolis
27	protein:plasmid:29028	family:plasmid:454	mge:653 - SAP1 (plasmid);	Streptomyces avermitilis MA-4680
28	protein:plasmid:121653	family:plasmid:10	mge:966 - pSR35 (plasmid);	Salinibacter ruber DSM 13855
28	protein:plasmid:125028	family:plasmid:10	mge:1146 - pNF2 (plasmid);	Nocardia farcinica IFM 10152
28	protein:plasmid:127905	family:plasmid:10	mge:800 - pMUM001 (plasmid);	Mycobacterium ulcerans Agy99
28	protein:plasmid:140383	family:plasmid:10	mge:1090 - A (plasmid);	Nitrosococcus oceani ATCC 19707
28	protein:plasmid:14415	family:plasmid:10	mge:292 - pSOL1 (plasmid);	Clostridium acetobutylicum;Clostridium acetobutylicum ATCC 824
28	protein:proph:165120	family:proph:2	prophinder:44537	Clostridium botulinum A str. ATCC 19397
28	protein:proph:172009	family:proph:2	prophinder:44770	Desulfovibrio desulfuricans subsp. desulfuricans str. G20
28	protein:proph:173587	family:proph:2	prophinder:45605	Clostridium botulinum F str. Langeland
28	protein:proph:180852	family:proph:2	prophinder:45721	Clostridium botulinum A str. Hall
29	protein:plasmid:141902	family:plasmid:226	mge:805 - 2 (plasmid);	Azoarcus sp. EbN1
29	protein:proph:162196	family:proph:76	prophinder:43739	Janthinobacterium sp. Marseille
29	protein:proph:164233	family:proph:76	prophinder:46056	Xylella fastidiosa Temecula1
29	protein:proph:164257	family:proph:76	prophinder:46065	Xylella fastidiosa Temecula1
29	protein:proph:176267	family:proph:76	prophinder:44588	Xylella fastidiosa 9a5c
29	protein:proph:178408	family:proph:76	prophinder:43463	Pseudomonas putida KT2440
29	protein:proph:179504	family:proph:76	prophinder:44703	Actinobacillus pleuropneumoniae L20
29	protein:proph:180365	family:proph:76	prophinder:43731	Pseudomonas syringae pv. syringae B728a
29	protein:vir:95509	family:vir:418	mge:1574 - F10 (virus);	Pseudomonas aeruginosa
30	protein:plasmid:10700	family:plasmid:688	mge:205 - pTi-SAKURA (plasmid);	Agrobacterium tumefaciens
30	protein:plasmid:10701	family:plasmid:688	mge:205 - pTi-SAKURA (plasmid);	Agrobacterium tumefaciens
30	protein:plasmid:118373	family:plasmid:688	mge:1042 - 1 (plasmid);	Mesorhizobium sp. BNC1
30	protein:plasmid:118479	family:plasmid:688	mge:1042 - 1 (plasmid);	Mesorhizobium sp. BNC1
30	protein:plasmid:129602	family:plasmid:688	mge:947 - pNF1 (plasmid);	Nocardia farcinica IFM 10152
30	protein:plasmid:130216	family:plasmid:688	mge:1935 - pXAUT01 (plasmid);	Xanthobacter autotrophicus Py2
30	protein:plasmid:137624	family:plasmid:688	mge:1808 - pNOCA01 (plasmid);	Nocardioides sp. JS614
30	protein:plasmid:148763	family:plasmid:688	mge:1977 - pNL1 (plasmid);	Novosphingobium aromaticivorans DSM 12444
30	protein:plasmid:19119	family:plasmid:688	mge:498 - pNL1 (plasmid);	Novosphingobium aromaticivorans
31	protein:plasmid:109507	family:plasmid:10	mge:1895 - pQpDG (plasmid);	Coxiella burnetii Dugway 7E9-12
31	protein:plasmid:118798	family:plasmid:10	mge:801 - 1 (plasmid);	Rhodoferax ferrireducens T118
31	protein:plasmid:132792	family:plasmid:10	mge:1939 - pQBR103 (plasmid);	Pseudomonas fluorescens SBW25
31	protein:plasmid:135566	family:plasmid:10	mge:1838 - pSbal01 (plasmid);	Shewanella baltica OS155
31	protein:plasmid:14994	family:plasmid:10	mge:337 - QpH1 (plasmid);	Coxiella burnetii
31	protein:plasmid:15027	family:plasmid:10	mge:338 - QpDV (plasmid);	Coxiella burnetii
31	protein:plasmid:15049	family:plasmid:10	mge:339 - pQpH1 (plasmid);	Coxiella burnetii RSA 493
31	protein:plasmid:158392	family:plasmid:10	mge:1813 - pMAQU01 (plasmid);	Marinobacter aquaeolei VT8
32	protein:plasmid:112275	family:plasmid:589	mge:893 - pMOL28 (plasmid);	Cupriavidus metallidurans CH34
32	protein:plasmid:117589	family:plasmid:589	mge:811 - 2 (plasmid);	Cupriavidus metallidurans CH34
32	protein:plasmid:118919	family:plasmid:589	mge:801 - 1 (plasmid);	Rhodoferax ferrireducens T118
32	protein:plasmid:123852	family:plasmid:589	mge:1059 - 1 (plasmid);	Polaromonas sp. JS666
32	protein:plasmid:145769	family:plasmid:589	mge:1972 - pBVIE02 (plasmid);	Burkholderia vietnamiensis G4
32	protein:plasmid:149454	family:plasmid:589	mge:823 - pHG1 (plasmid);	Ralstonia eutropha H16
32	protein:plasmid:150763	family:plasmid:589	mge:1816 - pPNAP01 (plasmid);	Polaromonas naphthalenivorans CJ2
32	protein:plasmid:153507	family:plasmid:589	mge:887 - 2 (plasmid);	Polaromonas sp. JS666
33	protein:plasmid:117966	family:plasmid:10	mge:1037 - 1 (plasmid);	Mycobacterium sp. MCS
33	protein:plasmid:122218	family:plasmid:10	mge:1069 - pBc10987 (plasmid);	Bacillus cereus ATCC 10987
33	protein:plasmid:142274	family:plasmid:10	mge:1141 - pRHL3 (plasmid);	Rhodococcus sp. RHA1
33	protein:plasmid:146854	family:plasmid:10	mge:1973 - pMFLV01 (plasmid);	Mycobacterium gilvum PYR-GCK
33	protein:plasmid:157038	family:plasmid:10	mge:1810 - pMKMS02 (plasmid);	Mycobacterium sp. KMS
33	protein:plasmid:158153	family:plasmid:10	mge:773 - pREL1 (plasmid);	Rhodococcus erythropolis PR4
33	protein:plasmid:23943	family:plasmid:10	mge:579 - pBD2 (plasmid);	Rhodococcus erythropolis
33	protein:plasmid:23977	family:plasmid:10	mge:579 - pBD2 (plasmid);	Rhodococcus erythropolis
34	protein:plasmid:116878	family:plasmid:10	mge:1905 - pSWIT01 (plasmid);	Sphingomonas wittichii RW1
34	protein:plasmid:123453	family:plasmid:10	mge:1820 - pPNAP05 (plasmid);	Polaromonas naphthalenivorans CJ2
34	protein:plasmid:125164	family:plasmid:10	mge:926 - 1 (plasmid);	Nitrosospira multiformis ATCC 25196
34	protein:plasmid:137212	family:plasmid:10	mge:831 - large plasmid (plasmid);	Pseudomonas syringae pv. phaseolicola 1448A
34	protein:plasmid:139195	family:plasmid:10	mge:733 - small plasmid (plasmid);	Pseudomonas syringae pv. phaseolicola 1448A
34	protein:plasmid:141900	family:plasmid:10	mge:805 - 2 (plasmid);	Azoarcus sp. EbN1
34	protein:plasmid:146603	family:plasmid:10	mge:1151 - pPSR1 (plasmid);	Pseudomonas syringae pv. syringae
34	protein:plasmid:20868	family:plasmid:10	mge:566 - pFKN (plasmid);	Pseudomonas syringae pv. maculicola
35	protein:proph:159329	family:proph:76	prophinder:42940	Sodalis glossinidius str. 'morsitans'
35	protein:proph:159382	family:proph:76	prophinder:42942	Sodalis glossinidius str. 'morsitans'
35	protein:proph:163864	family:proph:76	prophinder:44205	Escherichia coliE24377A
35	protein:proph:163949	family:proph:76	prophinder:45067	Shigella dysenteriae Sd197
35	protein:proph:166186	family:proph:76	prophinder:46562	Yersinia pseudotuberculosis IP 31758
35	protein:proph:167961	family:proph:76	prophinder:42502	Yersinia pseudotuberculosis IP 32953
35	protein:proph:169113	family:proph:76	prophinder:44082	Shigella boydii Sb227
35	protein:vir:4478	family:vir:418	mge:96 - ST64B (virus);	Salmonella enterica subsp. enterica serovar Typhimurium
36	protein:plasmid:134059	family:plasmid:10	mge:762 - pRHL2 (plasmid);	Rhodococcus sp. RHA1
36	protein:plasmid:137770	family:plasmid:10	mge:1808 - pNOCA01 (plasmid);	Nocardioides sp. JS614
36	protein:plasmid:141619	family:plasmid:10	mge:786 - 1 (plasmid);	Arthrobacter sp. FB24
36	protein:plasmid:142638	family:plasmid:10	mge:1812 - TC2 (plasmid);	Arthrobacter aurescens TC1
36	protein:plasmid:158039	family:plasmid:10	mge:773 - pREL1 (plasmid);	Rhodococcus erythropolis PR4
36	protein:plasmid:23858	family:plasmid:10	mge:579 - pBD2 (plasmid);	Rhodococcus erythropolis
36	protein:plasmid:29147	family:plasmid:10	mge:656 - SCP1 (plasmid);	Streptomyces coelicolor
36	protein:plasmid:29466	family:plasmid:10	mge:656 - SCP1 (plasmid);	Streptomyces coelicolor
37	protein:plasmid:21104	family:plasmid:10	mge:570 - pGMI1000MP (plasmid);	Ralstonia solanacearum GMI1000
37	protein:proph:160547	family:plasmid:10	prophinder:43829	Photorhabdus luminescens subsp. laumondii TTO1
37	protein:proph:168094	family:proph:2	prophinder:45338	Bacillus clausii KSM-K16
37	protein:proph:174018	family:proph:2	prophinder:46074	Pelotomaculum thermopropionicum SI
37	protein:proph:175397	family:proph:2	prophinder:46462	Dehalococcoides ethenogenes 195
37	protein:proph:175420	family:proph:2	prophinder:46463	Dehalococcoides ethenogenes 195
37	protein:proph:177705	family:proph:2	prophinder:44466	Bacillus licheniformis ATCC 14580
38	protein:plasmid:116065	family:plasmid:101	mge:797 - pXCV183 (plasmid);	Xanthomonas campestris pv. vesicatoria str. 85-10
38	protein:plasmid:116066	family:plasmid:101	mge:797 - pXCV183 (plasmid);	Xanthomonas campestris pv. vesicatoria str. 85-10
38	protein:plasmid:116080	family:plasmid:101	mge:797 - pXCV183 (plasmid);	Xanthomonas campestris pv. vesicatoria str. 85-10
38	protein:plasmid:128894	family:plasmid:101	mge:1814 - pMAQU02 (plasmid);	Marinobacter aquaeolei VT8
38	protein:plasmid:20365	family:plasmid:101	mge:560 - pWW0 (plasmid);	Pseudomonas putida
38	protein:plasmid:20599	family:plasmid:101	mge:563 - pCAR1 (plasmid);	Pseudomonas resinovorans
38	protein:plasmid:30286	family:plasmid:101	mge:682 - pXAC64 (plasmid);	Xanthomonas axonopodis pv. citri str. 306
39	protein:plasmid:110816	family:plasmid:589	mge:898 - 1 (plasmid);	Shewanella sp. MR-7
39	protein:plasmid:120830	family:plasmid:589	mge:920 - p250 (plasmid);	Avibacterium paragallinarum
39	protein:plasmid:139776	family:plasmid:589	mge:781 - pHS-Rec (plasmid);	Haemophilus parasuis
39	protein:plasmid:140958	family:plasmid:589	mge:1002 - pCCK13698 (plasmid);	Pasteurella trehalosi
39	protein:plasmid:152276	family:plasmid:589	mge:932 - pSIO1 (plasmid);	Vibrio cholerae
39	protein:plasmid:16173	family:plasmid:589	mge:376 - pOM1 (plasmid);	Francisella tularensis
39	protein:plasmid:16179	family:plasmid:589	mge:377 - pFNL10 (plasmid);	Francisella tularensis subsp. novicida
40	protein:plasmid:136427	family:plasmid:10	mge:707 - 1 (plasmid);	Synechococcus sp. PCC 7942
40	protein:plasmid:136434	family:plasmid:10	mge:707 - 1 (plasmid);	Synechococcus sp. PCC 7942
40	protein:plasmid:18506	family:plasmid:10	mge:494 - pCC7120gamma (plasmid);	Nostoc sp. PCC 7120
40	protein:plasmid:18614	family:plasmid:10	mge:495 - pCC7120epsilon (plasmid);	Nostoc sp. PCC 7120
40	protein:plasmid:18671	family:plasmid:10	mge:496 - pCC7120delta (plasmid);	Nostoc sp. PCC 7120
40	protein:plasmid:29915	family:plasmid:10	mge:669 - pANL (plasmid);	Synechococcus sp. PCC 7942
40	protein:plasmid:29931	family:plasmid:10	mge:669 - pANL (plasmid);	Synechococcus sp. PCC 7942
41	protein:plasmid:134060	family:plasmid:454	mge:762 - pRHL2 (plasmid);	Rhodococcus sp. RHA1
41	protein:plasmid:137763	family:plasmid:454	mge:1808 - pNOCA01 (plasmid);	Nocardioides sp. JS614
41	protein:plasmid:141620	family:plasmid:454	mge:786 - 1 (plasmid);	Arthrobacter sp. FB24
41	protein:plasmid:158040	family:plasmid:454	mge:773 - pREL1 (plasmid);	Rhodococcus erythropolis PR4
41	protein:plasmid:23859	family:plasmid:454	mge:579 - pBD2 (plasmid);	Rhodococcus erythropolis
41	protein:plasmid:29146	family:plasmid:454	mge:656 - SCP1 (plasmid);	Streptomyces coelicolor
41	protein:plasmid:29467	family:plasmid:454	mge:656 - SCP1 (plasmid);	Streptomyces coelicolor
42	protein:plasmid:109570	family:plasmid:10	mge:1046 - pKAP298 (plasmid);	Caedibacter taeniospiralis
42	protein:plasmid:123089	family:plasmid:10	mge:1020 - pE33L466 (plasmid);	Bacillus cereus E33L
42	protein:plasmid:126817	family:plasmid:10	mge:1135 - pBM19 (plasmid);	Bacillus methanolicus
42	protein:plasmid:127123	family:plasmid:10	mge:1927 - pLW1071 (plasmid);	Geobacillus thermodenitrificans NG80-2
42	protein:plasmid:134267	family:plasmid:10	mge:872 - pHTA426 (plasmid);	Geobacillus kaustophilus HTA426
42	protein:proph:168575	family:proph:2	prophinder:43682	Desulfotomaculum reducens MI-1
43	protein:plasmid:111808	family:plasmid:10	mge:814 - pRHL1 (plasmid);	Rhodococcus sp. RHA1
43	protein:plasmid:123239	family:plasmid:10	mge:845 - pAPEC-O2-ColV (plasmid);	Escherichia coli
43	protein:plasmid:134120	family:plasmid:10	mge:762 - pRHL2 (plasmid);	Rhodococcus sp. RHA1
43	protein:plasmid:134223	family:plasmid:10	mge:762 - pRHL2 (plasmid);	Rhodococcus sp. RHA1
43	protein:plasmid:142199	family:plasmid:10	mge:1141 - pRHL3 (plasmid);	Rhodococcus sp. RHA1
43	protein:plasmid:20948	family:plasmid:10	mge:568 - pDC3000A (plasmid);	Pseudomonas syringae pv. tomato str. DC3000
44	protein:plasmid:122208	family:plasmid:10	mge:1069 - pBc10987 (plasmid);	Bacillus cereus ATCC 10987
44	protein:plasmid:123152	family:plasmid:10	mge:1020 - pE33L466 (plasmid);	Bacillus cereus E33L
44	protein:plasmid:12603	family:plasmid:10	mge:215 - pX01 (plasmid);	Bacillus anthracis
44	protein:plasmid:12898	family:plasmid:10	mge:217 - pXO1 (plasmid);	Bacillus anthracis str. A2012
44	protein:plasmid:13096	family:plasmid:10	mge:220 - pBM400 (plasmid);	Bacillus megaterium
44	protein:plasmid:154247	family:plasmid:10	mge:729 - pXO1 (plasmid);	Bacillus anthracis str. 'Ames Ancestor'
45	Bcep1808_7458	none	BIMB	Burkholderia cepacia
45	RALMEp10047	none	BIMB	Cupriavidus metallidurans CH34
45	RALMEp20096	none	BIMB	Cupriavidus metallidurans CH34
45	YP_001585622	none	BIMB	Burkholderia multivorans ATCC 17616
45	YP_001863351	none	BIMB	Burkholderia phymatum STM815
45	YP_552296	none	BIMB	Polaromonas sp. JS666
46	protein:plasmid:122128	family:plasmid:10	mge:1069 - pBc10987 (plasmid);	Bacillus cereus ATCC 10987
46	protein:plasmid:123128	family:plasmid:10	mge:1020 - pE33L466 (plasmid);	Bacillus cereus E33L
46	protein:plasmid:12632	family:plasmid:10	mge:215 - pX01 (plasmid);	Bacillus anthracis
46	protein:plasmid:12913	family:plasmid:10	mge:217 - pXO1 (plasmid);	Bacillus anthracis str. A2012
46	protein:plasmid:139279	family:plasmid:10	mge:902 - pMP118 (plasmid);	Lactobacillus salivarius subsp. salivarius UCC118
46	protein:plasmid:154256	family:plasmid:10	mge:729 - pXO1 (plasmid);	Bacillus anthracis str. 'Ames Ancestor'
47	protein:plasmid:115856	family:plasmid:226	mge:1158 - pSLS (plasmid);	Streptomyces laurentii
47	protein:proph:173059	family:proph:2	prophinder:46624	Nocardioides sp. JS614
47	protein:vir:8490	family:vir:2	mge:155 - Omega (virus);	Mycobacterium Mycobacterium smegmatis
47	protein:vir:94669	family:vir:2	mge:1527 - mu1/6 (virus);	Streptomyces aureofaciens
47	protein:vir:98422	family:vir:2	mge:1589 - VWB (virus);	Streptomyces venezuelae
48	protein:plasmid:114054	family:plasmid:226	mge:711 - pMR2 (plasmid);	Micromonospora rosaria
48	protein:plasmid:135292	family:plasmid:226	mge:1811 - TC1 (plasmid);	Arthrobacter aurescens TC1
48	protein:vir:104104	family:vir:2	mge:1656 - Che12 (virus);	Mycobacterium tuberculosis
48	protein:vir:2448	family:vir:2	mge:52 - D29 (virus);	Mycobacterium tuberculosis
48	protein:vir:4242	family:vir:2	mge:89 - L5 (virus);	Mycobacterium tuberculosis
49	protein:plasmid:119471	family:plasmid:10	mge:764 - pDU1 (plasmid);	Nostoc sp. PCC 7524
49	protein:plasmid:136668	family:plasmid:10	mge:1032 - pSYSM (plasmid);	Synechocystis sp. PCC 6803
49	protein:plasmid:138042	family:plasmid:10	mge:788 - pSYSA (plasmid);	Synechocystis sp. PCC 6803
49	protein:plasmid:153173	family:plasmid:10	mge:1031 - pSYSX (plasmid);	Synechocystis sp. PCC 6803
49	protein:plasmid:153179	family:plasmid:10	mge:1031 - pSYSX (plasmid);	Synechocystis sp. PCC 6803
50	protein:proph:175396	family:proph:2	prophinder:47694	Salinispora arenicola CNS-205
50	protein:vir:102586	family:vir:2	mge:1661 - Llij (virus);	Mycobacterium Mycobacterium smegmatis
50	protein:vir:105854	family:vir:2	mge:1636 - PMC (virus);	Mycobacterium smegmatis
50	protein:vir:8030	family:vir:2	mge:151 - Che8 (virus);	Mycobacterium smegmatis
50	protein:vir:8230	family:vir:2	mge:153 - Che9d (virus);	Mycobacterium Mycobacterium smegmatis
51	protein:proph:168363	family:proph:2	prophinder:43999	Psychrobacter arcticus 273-4
51	protein:vir:107416	family:vir:2	mge:1537 - BPP-1 (virus);	Bordetella
51	protein:vir:107800	family:vir:2	mge:1673 - BIP-1 (virus);	Bordetella bronchiseptica
51	protein:vir:98493	family:vir:2	mge:1592 - BMP-1 (virus);	Bordetella bronchiseptica
52	protein:proph:165434	family:proph:76	prophinder:46757	Silicibacter sp. TM1040
52	protein:proph:167789	family:proph:76	prophinder:43970	Mesorhizobium loti MAFF303099
52	protein:proph:169459	family:proph:76	prophinder:42831	Sinorhizobium medicae WSM419
52	protein:proph:178682	family:proph:76	prophinder:47396	Bartonella tribocorum CIP 105476
53	protein:plasmid:122230	family:plasmid:454	mge:1069 - pBc10987 (plasmid);	Bacillus cereus ATCC 10987
53	protein:plasmid:148849	family:plasmid:454	mge:1977 - pNL1 (plasmid);	Novosphingobium aromaticivorans DSM 12444
53	protein:plasmid:155744	family:plasmid:454	mge:1994 - pNL2 (plasmid);	Novosphingobium aromaticivorans DSM 12444
53	protein:plasmid:19154	family:plasmid:454	mge:498 - pNL1 (plasmid);	Novosphingobium aromaticivorans
54	protein:plasmid:112295	family:plasmid:688	mge:893 - pMOL28 (plasmid);	Cupriavidus metallidurans CH34
54	protein:plasmid:117568	family:plasmid:688	mge:811 - 2 (plasmid);	Cupriavidus metallidurans CH34
54	protein:plasmid:133669	family:plasmid:688	mge:896 - pCAR3 (plasmid);	Sphingomonas sp. KA1
54	protein:plasmid:157181	family:plasmid:688	mge:1995 - pBBta01 (plasmid);	Bradyrhizobium sp. BTAi1
55	protein:plasmid:134429	family:plasmid:170	mge:1094 - TM1040 mega plasmid (plasmid);	Silicibacter sp. TM1040
55	protein:plasmid:145160	family:plasmid:170	mge:1006 - megaplasmid (plasmid);	Ralstonia eutropha JMP134
55	protein:plasmid:152745	family:plasmid:170	mge:1057 - 1 (plasmid);	Cupriavidus metallidurans CH34
55	protein:plasmid:26726	family:plasmid:170	mge:607 - pSymA (plasmid);	Sinorhizobium meliloti 1021
56	protein:proph:159689	family:proph:2	prophinder:42896	Clostridium botulinum A str. ATCC 3502
56	protein:proph:165110	family:proph:2	prophinder:44534	Clostridium botulinum A str. ATCC 19397
56	protein:proph:176591	family:proph:2	prophinder:46024	Desulfitobacterium hafniense Y51
57	protein:plasmid:126842	family:plasmid:226	mge:1092 - pSG3 (plasmid);	Sodalis glossinidius
57	protein:vir:105517	family:vir:2	mge:1463 - phiSG1 (virus);	Sodalis glossinidius str. 'morsitans'
57	protein:vir:105546	family:vir:2	mge:1463 - phiSG1 (virus);	Sodalis glossinidius str. 'morsitans'
58	protein:plasmid:116949	family:plasmid:101	mge:1905 - pSWIT01 (plasmid);	Sphingomonas wittichii RW1
58	protein:plasmid:133540	family:plasmid:101	mge:896 - pCAR3 (plasmid);	Sphingomonas sp. KA1
58	protein:vir:101413	family:vir:4182	mge:1512 - P1 (virus)	Escherichia coli
59	protein:proph:183446	family:proph:76	prophinder:47608	Burkholderia multivorans ATCC 17616
59	protein:vir:100146	family:vir:418	mge:1639 - phi1026b (virus);	Burkholderia pseudomallei
59	protein:vir:1461	family:vir:418	mge:30 - phiE125 (virus);	Burkholderia thailandensis
60	protein:proph:162886	family:proph:76	prophinder:45725	Xanthomonas oryzae pv. oryzae KACC10331
60	protein:proph:176206	family:proph:76	prophinder:44581	Xylella fastidiosa 9a5c
60	protein:proph:184433	family:proph:76	prophinder:45184	Pseudomonas syringae pv. phaseolicola 1448A
61	protein:proph:159016	family:proph:2	prophinder:46677	Rhodobacter sphaeroides ATCC 17025
61	protein:proph:165306	family:proph:2	prophinder:46752	Silicibacter sp. TM1040
61	protein:proph:185044	family:proph:2	prophinder:42598	Rhodobacter sphaeroides 2.4.1
62	protein:plasmid:148850	family:plasmid:10	mge:1977 - pNL1 (plasmid);	Novosphingobium aromaticivorans DSM 12444
62	protein:plasmid:155743	family:plasmid:10	mge:1994 - pNL2 (plasmid);	Novosphingobium aromaticivorans DSM 12444
62	protein:plasmid:19155	family:plasmid:10	mge:498 - pNL1 (plasmid);	Novosphingobium aromaticivorans
63	protein:proph:159019	family:proph:2	prophinder:44390	Mycobacterium tuberculosis H37Rv
63	protein:proph:170520	family:proph:2	prophinder:44385	Mycobacterium tuberculosis H37Ra
63	protein:vir:99945	family:vir:2	mge:1611 - Halo (virus);	Mycobacterium smegmatis
64	protein:plasmid:139156	family:plasmid:226	mge:838 - 2 (plasmid);	Lawsonia intracellularis PHE/MN1-00
64	protein:proph:164342	family:proph:2	prophinder:46630	Desulfovibrio vulgaris subsp. vulgaris DP4
64	protein:proph:172122	family:proph:2	prophinder:44774	Desulfovibrio desulfuricans subsp. desulfuricans str. G20
65	protein:plasmid:128733	family:plasmid:10	mge:832 - 3 (plasmid);	Lawsonia intracellularis PHE/MN1-00
65	protein:plasmid:131069	family:plasmid:10	mge:1815 - pDVUL01 (plasmid);	Desulfovibrio vulgaris subsp. vulgaris DP4
65	protein:plasmid:151878	family:plasmid:10	mge:878 - megaplasmid (plasmid);	Desulfovibrio vulgaris subsp. vulgaris str. Hildenborough
66	protein:proph:165905	family:proph:2	prophinder:45814	Pseudomonas aeruginosa PA7
66	protein:proph:169068	family:proph:2	prophinder:46363	Shewanella sp. MR-7
66	protein:proph:176350	family:proph:2	prophinder:44613	Shewanella denitrificans OS217
67	protein:plasmid:114658	family:plasmid:10	mge:719 - A (plasmid);	Anabaena variabilis ATCC 29413
67	protein:plasmid:114798	family:plasmid:10	mge:719 - A (plasmid);	Anabaena variabilis ATCC 29413
67	protein:plasmid:18767	family:plasmid:10	mge:497 - pCC7120alpha (plasmid);	Nostoc sp. PCC 7120
68	protein:plasmid:111074	family:plasmid:10	mge:1114 - B (plasmid);	Anabaena variabilis ATCC 29413
68	protein:plasmid:121146	family:plasmid:10	mge:1145 - C (plasmid);	Anabaena variabilis ATCC 29413
68	protein:plasmid:18325	family:plasmid:10	mge:492 - pCC7120beta (plasmid);	Nostoc sp. PCC 7120
69	protein:plasmid:111573	family:plasmid:10	mge:814 - pRHL1 (plasmid);	Rhodococcus sp. RHA1
69	RIT:YP_707687.1_B	none	[Sphingomonas sp. KA1]	Sphingomonas sp. KA1
70	protein:plasmid:111572	family:plasmid:10	mge:814 - pRHL1 (plasmid);	Rhodococcus sp. RHA1
70	RIT:YP_YP_707686.1_A	none	[Sphingomonas sp. KA1]	Sphingomonas sp. KA1
71	protein:plasmid:111695	family:plasmid:101	mge:814 - pRHL1 (plasmid);	Rhodococcus sp. RHA1
71	protein:plasmid:129466	family:plasmid:101	mge:947 - pNF1 (plasmid);	Nocardia farcinica IFM 10152
72	protein:proph:168297	family:proph:2	prophinder:44018	Pelobacter propionicus DSM 2379
72	protein:proph:170479	family:proph:2	prophinder:44036	Desulfotalea psychrophila LSv54
73	protein:proph:176706	family:proph:2	prophinder:47279	Acinetobacter baumannii AYE
73	protein:proph:181820	family:proph:2	prophinder:43498	Acinetobacter baumannii ATCC 17978
74	protein:proph:168590	family:proph:2	prophinder:43683	Desulfotomaculum reducens MI-1
74	protein:proph:168633	family:proph:2	prophinder:43684	Desulfotomaculum reducens MI-1
75	protein:vir:77989	family:vir:418	mge:1843 - P23-45 (virus);	Thermus thermophilus
75	protein:vir:79492	family:vir:418	mge:1870 - P74-26 (virus);	Thermus thermophilus
76	protein:plasmid:148236	family:plasmid:10	mge:1107 - pSMQ308 (plasmid);	Streptococcus thermophilus
76	protein:plasmid:17060	family:plasmid:10	mge:419 - pWS58 (plasmid);	Lactobacillus delbrueckii
77	protein:plasmid:130127	family:plasmid:10	mge:862 - pTB1 (plasmid);	Roseobacter denitrificans OCh 114
77	protein:plasmid:158717	family:plasmid:10	mge:791 - pSD25 (plasmid);	Ruegeria sp. PR1b
78	protein:plasmid:124762	family:plasmid:10	mge:1089 - pMOL30 (plasmid);	Cupriavidus metallidurans CH34
78	protein:plasmid:152652	family:plasmid:10	mge:1057 - 1 (plasmid);	Cupriavidus metallidurans CH34
79	protein:vir:100037	family:vir:2	mge:1604 - P-SSP7 (virus);	Prochlorococcus marinus
79	protein:vir:78709	family:vir:2	mge:1856 - Syn5 (virus);	Synechococcus sp. WH 8109
80	protein:vir:101761	family:vir:2437	mge:1515 - 244 (virus);	Mycobacterium smegmatis
80	protein:vir:7895	family:vir:2437	mge:150 - CJW1 (virus);	Mycobacterium smegmatis
81	protein:plasmid:126292	family:plasmid:10	mge:759 - unnamed plasmid (plasmid);	Rhodospirillum rubrum ATCC 11170
81	protein:plasmid:14222	family:plasmid:10	mge:289 - pCL1 (plasmid);	Chlorobium limicola
82	protein:proph:164356	family:proph:2	prophinder:46631	Desulfovibrio vulgaris subsp. vulgaris DP4
83	protein:plasmid:133224	family:plasmid:10	mge:740 - Tn916 (plasmid);	Enterococcus faecalis
84	protein:plasmid:150515	family:plasmid:10	mge:1800 - pPRO1 (plasmid);	Pelobacter propionicus DSM 2379
85	protein:vir:312	family:vir:2	mge:9 - Mx8 (virus); t	Myxococcus xanthus
86	protein:plasmid:15240	family:plasmid:10	mge:341 - CP1 (plasmid);	Deinococcus radiodurans R1
87	protein:plasmid:23342	family:plasmid:10	mge:574 - pNGR234a (plasmid);	Rhizobium sp. NGR234
88	protein:proph:184190	family:proph:202	prophinder:43895	Gramella forsetii KT0803
89	protein:proph:174655	family:proph:2	prophinder:45167	Myxococcus xanthus DK 1622
90	protein:plasmid:142529	family:plasmid:226	mge:1812 - TC2 (plasmid);	Arthrobacter aurescens TC1
91	protein:plasmid:133016	family:plasmid:10	mge:715 - 2 (plasmid);	Arthrobacter sp. FB24
92	protein:proph:171908	family:proph:2	prophinder:43932	Mesorhizobium sp. BNC1
93	protein:vir:78102	family:vir:2	mge:1847 - Min1 (virus);	Microbacterium nematophilum
94	protein:plasmid:127872	family:plasmid:10	mge:800 - pMUM001 (plasmid);	Mycobacterium ulcerans Agy99
95	protein:plasmid:134954	family:plasmid:226	mge:1094 - TM1040 mega plasmid (plasmid);	Silicibacter sp. TM1040
96	protein:plasmid:157737	family:plasmid:10	mge:1124 - pO157 (plasmid);	Escherichia coli O157
97	protein:proph:169257	family:proph:2	prophinder:47448	Azorhizobium caulinodans ORS 571
98	protein:proph:159771	family:proph:202	prophinder:42821	Bacteroides vulgatus ATCC 8482
99	protein:proph:170924	family:proph:2	prophinder:47085	Delftia acidovorans SPH-1
100	protein:plasmid:123377	family:plasmid:10	mge:909 - 1 (plasmid);	Lawsonia intracellularis PHE/MN1-00
101	protein:vir:3493	family:vir:2	mge:71 - L2 (virus);	Acholeplasma laidlawii
102	protein:proph:161847	family:proph:2	prophinder:42853	Nitrobacter hamburgensis X14

## Sheet: BIM_S3
Accession	Host and location	SMC domain protein			TBSSR
		Protein Cluster	Accession Number		Protein Cluster	Accession Number
NC_010801	Burkholderia multivorans ATCC 17616 chromosome 3	CLSK932460	YP_001941647.1		CLSK932459	YP_001941646.1
NC_010087	Burkholderia multivorans ATCC 17616 chromosome 3	CLSK932460	YP_001585622.1		CLSK932459	YP_001585623.1
NC_010627	Burkholderia phymatum STM815 plasmid pBPHY02	CLSK932460	YP_001863351.1		CLSK932459	YP_001863350.1
NC_010623	Burkholderia phymatum STM815 chromosome 2	CLSK932460	YP_001861104.1		CLSK932459	YP_001861103.1
NC_009256	Burkholderia vietnamiensis G4 chromosome 1	CLSK932460	YP_001119481.1		CLSK932459	YP_001119482.1
NC_009254	Burkholderia vietnamiensis G4 chromosome 3	CLSK932460	YP_001115261.1		CLSK932459	YP_001115262.1
NC_009230	Burkholderia vietnamiensis G4 plasmid pBVIE01	CLSK932460	YP_001110344.1		CLSK932459	YP_001110343.1
NC_009229	Burkholderia vietnamiensis G4 plasmid pBVIE03	CLSK932460	YP_001110223.1		CLSK932459	YP_001110224.1
NC_007972	Cupriavidus metallidurans CH34 plasmid pMOL28	CLSK932460	YP_582001.1		CLSK932459	YP_582002.1
NC_007971	Cupriavidus metallidurans CH34 plasmid pMOL30	CLSK932460	YP_581796.1		CLSK932459	YP_581797.1
NC_007950	Polaromonas sp. JS666 plasmid 2	CLSK932460	YP_552296.1		CLSK932459	YP_552295.1

## Sheet: RIT_S4
Host	Location	Host class	Protein Accession Number			DISTANCE CDS		RIT family	Remarks
			RitA	RitB	RitC	A-B	B-C
Burkholderia phytofirmans PsJN	chromosome	Betaproteobacteria	YP_001893901	YP_001893900	YP_001893899	-4	-4	RIT1	Identical proteins are boxed
Burkholderia phytofirmans PsJN	chromosome	Betaproteobacteria	YP_001890155	YP_001890156	YP_001890157	-4	-4	RIT1
Burkholderia phytofirmans PsJN	plasmid	Betaproteobacteria	YP_001893538	YP_001893539	YP_001893540	-4	-4	RIT1
Burkholderia phymatum STM815	plasmid	Betaproteobacteria	YP_001863581	YP_001863583	YP_001863584		-4	RIT1	Insertion between ritA and ritB
Cupriavidus eutrophus H16	plasmid	Betaproteobacteria	NP_942692	NP_942693	NP_942698	-4	-4	RIT1	ritA inactivated by insertion of other RIT element
Ralstonia pickettii 12D	chromosome	Betaproteobacteria	YP_002982718	YP_002982719	YP_002982720	47	480	RIT1	no overlapping CDSs
Ralstonia pickettii 12D	plasmid	Betaproteobacteria	YP_002979842	YP_002979843	YP_002979844	47	216	RIT1	no overlapping CDSs
Acidithiobacillus ferrooxidans ATCC 23270	chromosome	Gammaproteobacteria	YP_002425001	YP_002425002	YP_002425003	-4	-8	RIT2
Acidithiobacillus ferrooxidans ATCC 23270	chromosome	Gammaproteobacteria	YP_002425323	YP_002425322	YP_002425321	-4	-8	RIT2
Acidithiobacillus ferrooxidans ATCC 23270	chromosome	Gammaproteobacteria	YP_002426784	YP_002426785	YP_002426786	-4	-8	RIT2
Acidithiobacillus ferrooxidans ATCC 53993	chromosome	Gammaproteobacteria	YP_002218787	YP_002218788	YP_002218789	-4	-8	RIT2
Acidithiobacillus ferrooxidans ATCC 53993	chromosome	Gammaproteobacteria	YP_002219128	YP_002219127	YP_002219126	-4	-8	RIT2
Klebsiella pneumoniae 342	chromosome	Gammaproteobacteria	YP_002237617	YP_002237616	YP_002237615	-4	-8	RIT2	RitA does not belong to protein cluster
Burkholderia phymatum STM815	plasmid	Betaproteobacteria	YP_001863576	YP_001863575	YP_001863574	-4	-8	RIT2	RitA does not belong to protein cluster
Polaromonas sp. JS666	chromosome	Betaproteobacteria	YP_547566	YP_547567	YP_547568	-4	-8	RIT2	RitA does not belong to protein cluster
Leptothrix cholodnii SP-6	chromosome	Betaproteobacteria	YP_001789808	YP_001789807	YP_001789806	-4	-8	RIT3A
Leptothrix cholodnii SP-6	chromosome	Betaproteobacteria	YP_001789815	YP_001789814	YP_001789813	-4	-8	RIT3A
Accumulibacter phosphatis clade IIA str. UW-1	plasmid	(Betaproteobacteria)	YP_003165264	YP_003165266	YP_003165265	-4	-8	RIT3B	Candidatus species
Aromatoleum aromaticum EbN1	chromosome	Betaproteobacteria	YP_157277	YP_157276	YP_157275	-4	-8	RIT3C
Aromatoleum aromaticum EbN1	chromosome	Betaproteobacteria	YP_157274	YP_157273	YP_157272	-4	-4	RIT4A	Identical proteins are boxed
Aromatoleum aromaticum EbN1	plasmid	Betaproteobacteria	YP_195646	YP_195647	YP_195648	-4	-4	RIT4A
Aromatoleum aromaticum EbN1	plasmid	Betaproteobacteria	YP_195662	YP_195661	YP_195660	-4	-4	RIT4A
Sinorhizobium fredii NGR234	plasmid	Alphaproteobacteria	NP_444039	NP_444040	NP_444041	-4	-4	RIT4A
Cupriavidus eutrophus H16	plasmid	Betaproteobacteria	NP_942675	NP_942676	NP_942677	-4	-4	RIT4A
Thauera sp. MZ1T	chromosome	Betaproteobacteria	YP_002354050	YP_002354049	YP_002354048	-4	-4	RIT4B
Solibacter usitatus Ellin6076	chromosome	Acidobacteria	YP_824570	YP_824571	YP_824572	-4	-17	RIT4B	Candidatus species
Solibacter usitatus Ellin6076	chromosome	Acidobacteria	YP_828830	YP_828829	YP_828828	-4	-17	RIT4B	Candidatus species
Sinorhizobium meliloti 1021	plasmid	Alphaproteobacteria	NP_436128	NP_436129	NP_436130	-7	-4	RIT5A
Sinorhizobium meliloti 1021	plasmid	Alphaproteobacteria	NP_436425	NP_436427	NP_436426	-7	-4	RIT5A
Dinoroseobacter shibae DFL 12	plasmid	Alphaproteobacteria	YP_001541912	YP_001541911	YP_001541910	-4	-4	RIT5B	Identical proteins are boxed
Dinoroseobacter shibae DFL 12	plasmid	Alphaproteobacteria	YP_001542212	YP_001542213	YP_001542214	-4	-4	RIT5B
Sphingomonas sp. KA1	plasmid	Alphaproteobacteria	YP_718150	YP_718149	YP_718148	-7	-4	RIT5B
Sphingopyxis alaskensis RB2256	chromosome	Alphaproteobacteria	YP_615492	YP_615493	YP_615494	-7	-4	RIT5B
Bordetella petrii DSM 12804	chromosome	Betaproteobacteria	YP_001630105	YP_001630106	YP_001630107	-4	-4	RIT6
Cupriavidus metallidurans CH34	chromosome	Betaproteobacteria	YP_583394	YP_583395	YP_583396	-4	-4	RIT6
Heliobacterium modesticaldum Ice1	chromosome	Firmicutes	YP_001679224	YP_001679225	YP_001679226	-1	-4	RIT7A	Identical proteins are boxed
Heliobacterium modesticaldum Ice1	chromosome	Firmicutes	YP_001681473	YP_001681472	YP_001681471	-1	-4	RIT7A
Bordetella petrii DSM 12804	chromosome	Betaproteobacteria	YP_001629644	YP_001629643	YP_001629642	-1	-8	RIT7B
Bordetella petrii DSM 12804	chromosome	Betaproteobacteria	YP_001629908	YP_001629909	YP_001629910	-1	-8	RIT7B	Identical proteins are boxed
Bordetella petrii DSM 12804	chromosome	Betaproteobacteria	YP_001630055	YP_001630056	YP_001630059	-1		RIT7B	insertion between ritB and ritC
Desulfobacterium autotrophicum HRM2	chromosome	Deltaproteobacteria	YP_002603892	YP_002603893	YP_002603894	-34	-14	RIT7C
Clostridium saccharolyticum WM1	chromosome	Firmicutes	YP_003822965	YP_003822964	YP_003822963	-8	-1	RIT7C
Bacillus tusciae DSM 2912	chromosome	Firmicutes	YP_003590540	YP_003590541		-14		RIT7C	ritC inactivated by IS
Agrobacterium vitis S4	plasmid	Alphaproteobacteria	YP_002540133	YP_002540132	YP_002540131	-1	-10	RIT7	RitA and RitC do not belong to protein clusters
Cupriavidus eutrophus H16	plasmid	Betaproteobacteria	NP_942695	NP_942696	NP_942697	-8	-4	RIT7	RitA and RitC do not belong to protein clusters
Acidiphilium cryptum JF-5	plasmid	Alphaproteobacteria	YP_001220021	YP_001220022	YP_001220023	-4	-4	RIT8
Acidiphilium cryptum JF-5	plasmid	Alphaproteobacteria	YP_001220249	YP_001220248	YP_001220247	-4	-4	RIT8
Caulobacter sp. K31	chromosome	Alphaproteobacteria	YP_001683632	YP_001683633	YP_001683634	-4	-4	RIT8	Identical proteins are boxed
Caulobacter sp. K31	chromosome	Alphaproteobacteria	YP_001683855	YP_001683854	YP_001683853	-4	-4	RIT8
Caulobacter sp. K31	plasmid	Alphaproteobacteria	YP_001672128	YP_001672127	YP_001672126	-4	-4	RIT8
Sinorhizobium medicae WSM419	plasmid	Alphaproteobacteria	YP_001314104	YP_001314105	YP_001314106	70	-4	RIT8	no overlapping ritA and ritB
Mesorhizobium loti MAFF303099	chromosome	Alphaproteobacteria	NP_106531	NP_106530	NP_106529	-4	-4	RIT9	Identical elements are boxed
Mesorhizobium loti MAFF303099	chromosome	Alphaproteobacteria	NP_106607	NP_106606	NP_106605	-4	-4	RIT9
Gramella forsetii KT0803	chromosome	Gammaproteobacteria	YP_861270	YP_861271	YP_861272	-32	-14	RIT10	Identical proteins are boxed
Gramella forsetii KT0803	chromosome	Gammaproteobacteria	YP_861394	YP_861393	YP_861392	-32	-14	RIT10
Mycobacterium vanbaalenii PYR-1	chromosome	Actinobacteria	YP_956707	YP_956706	YP_956705	-4	-4	RIT11
Rhodococcus opacus B4	plasmid	Actinobacteria	YP_002777019	YP_002777020	YP_002777021	-4	-4	RIT11
Agrobacterium vitis S4	plasmid	Alphaproteobacteria	YP_002540038	YP_002540039	YP_002540040	-20	-4	Unclassified
Burkholderia phymatum STM815	chromosome	Betaproteobacteria	YP_001861048	YP_001861047	YP_001861046	-4	-4	Unclassified
Cupriavidus metallidurans CH34	chromosome	Betaproteobacteria	YP_583425	YP_583426	YP_583427	-4	-4	Unclassified
Erythrobacter sp. SD-21	shot gun	Alphaproteobacteria	ZP_01863229	ZP_01863228	ZP_01863227	-4	-4	Unclassified
Frankia sp. EAN1pec	chromosome	Actinobacteria	YP_001504794	YP_001504793	YP_001504792	-22	-4	Unclassified
Marinobacter sp. ELB17	shot gun	Gammaproteobacteria	ZP_01735726	ZP_01735725	ZP_01735724	-4	-4	Unclassified
Nocardioides sp. JS614	chromosome	Actinobacteria	YP_921824	YP_921823	YP_921822	-4	-4	Unclassified

## Sheet: Tn6049_RIT_S5
Protein Accession	Host	CH34 Tn6049 Mob prot	CH34 Tn6049 TnpA	RitA	RitB	RitC	ATPase	UF
	beta-Proteobacteria
gi257094718	Candidatus Accumulibacter phosphatis clade IIA str. UW-1	CLSK932467	CLSK932466				CLSK932465U	none
	gama-Proteobacteria->Acidithiobacillaceae
gi218667737	Acidithiobacillus ferrooxidans ATCC 23270	CLSK932467	CLSK932466	CLSK2407259	CLSK2314503	CLSK458345	CLSK932465	CLSK2407257
gi218667158	Acidithiobacillus ferrooxidans ATCC 23270	CLSK932467	CLSK932466	CLSK2407259	CLSK2314503	CLSK458345	none	CLSK2407257
gi218667134	Acidithiobacillus ferrooxidans ATCC 23270	CLSK932467	CLSK932466	CLSK2407259	CLSK2314503	CLSK458345	none	none
gi198284133	Acidithiobacillus ferrooxidans ATCC 53993	CLSK932467	CLSK932466	CLSK2407259	CLSK2314503	CLSK458345	none	none
gi198282804	Acidithiobacillus ferrooxidans ATCC 53993	CLSK932467	CLSK932466	CLSK2407259	CLSK2314503	CLSK458345	CLSK932465	CLSK2407257
gi198282469	Acidithiobacillus ferrooxidans ATCC 53993	CLSK932467	CLSK932466	CLSK2407259	CLSK2314503	CLSK458345	CLSK932465	CLSK2407257
	beta-Proteobacteria->Alcaligenaceae
gi163858071	Bordetella petrii DSM 12804	CLSK932467	CLSK932466				none	none
	beta-Proteobacteria->Burkholderiaceae
gi91784670	Burkholderia xenovorans LB400 chr1	CLSK932467	CLSK932466				CLSK932465	CLSK952820
gi91780804	Burkholderia xenovorans LB400 chr3	CLSK932467	CLSK932466				CLSK932465	CLSK952820
gi187922151	Burkholderia phytofirmans PsJN	CLSK932467	CLSK932466				CLSK932465	CLSK952820
gi187922124	Burkholderia phytofirmans PsJN	CLSK932467	CLSK932466				CLSK932465	CLSK952820
gi187921885	Burkholderia phytofirmans PsJN plasmid pBPHYT01	CLSK932467	CLSK932466				CLSK932465	CLSK952820
gi187921220	Burkholderia phytofirmans PsJN	CLSK932467	CLSK932466				CLSK932465	CLSK952820
gi187921111	Burkholderia phytofirmans PsJN	CLSK932467	CLSK932466				CLSK932465	CLSK952820
gi187919879	Burkholderia phytofirmans PsJN	CLSK932467	CLSK932466				CLSK932465	CLSK952820
gi94312073	Cupriavidus metallidurans CH34	CLSK2530030	CLSK932466				CLSK932465	CLSK932464
gi94311769	Cupriavidus metallidurans CH34	CLSK2530030	CLSK932466				CLSK932465	CLSK932464
gi94314399	Cupriavidus metallidurans CH34 Megaplasmid	CLSK2530030	CLSK932466				CLSK932465	CLSK932464
gi94313349	Cupriavidus metallidurans CH34 Megaplasmid	CLSK2530030	CLSK932466				CLSK932465	CLSK932464
gi94312859	Cupriavidus metallidurans CH34 Megaplasmid	CLSK2530030	CLSK932466				CLSK932465	CLSK932464
gi291464762	Cupriavidus metallidurans CH34 pMOL30	CLSK2530030	CLSK932466				CLSK932465	CLSK932464
gi291434879	Cupriavidus metallidurans CH34 pMOL28	CLSK2530030	CLSK932466				CLSK932465	CLSK932464
gi94311488	Cupriavidus metallidurans CH34	CLSK2530030	CLSK932466				CLSK932465	CLSK932464
gi94311341	Cupriavidus metallidurans CH34	CLSK2530030	CLSK932466				CLSK932465	CLSK932464
gi94310946	Cupriavidus metallidurans CH34	CLSK2530030	CLSK932466				CLSK932465	CLSK932464
gi94310938	Cupriavidus metallidurans CH34	CLSK2530030	CLSK932466				CLSK932465	CLSK932464
gi94309266	Cupriavidus metallidurans CH34	CLSK2530030	CLSK932466				CLSK932465	CLSK932464
	delta-Proteobacteria->Desulfobacteraceae
gi224371522	Desulfobacterium autotrophicum HRM2	CLSK2533002	CLSK932466				CLSK932465	not annotated?
gi224369028	Desulfobacterium autotrophicum HRM2	CLSK2533002	CLSK932466				CLSK932465	not annotated?
	delta-Proteobacteria->Pelobacteraceae
gi118581259	Pelobacter propionicus DSM 2379	IS	CLSK932466				CLSK932465	CLSK850164
gi118580688	Pelobacter propionicus DSM 2379	CLSK2533002	CLSK932466				CLSK932465	CLSK850164
gi118580541	Pelobacter propionicus DSM 2379	CLSK2533002	CLSK932466				CLSK932465	CLSK850164
gi118579758	Pelobacter propionicus DSM 2379	CLSK2533002	CLSK932466				CLSK932465	CLSK850164
gi118579750	Pelobacter propionicus DSM 2379	CLSK2533002	CLSK932466				CLSK932465	IS
gi118579379	Pelobacter propionicus DSM 2379	CLSK2533002	CLSK932466				CLSK932465	CLSK850164
gi118578898	Pelobacter propionicus DSM 2379	CLSK2533002	CLSK932466				CLSK932465	CLSK850164
